# Supplementary material for: WNT/β-catenin-suppressed FTO expression increases m6A of c-Myc mRNA to promote tumor cell glycolysis and tumorigenesis
Source: Cell Death Dis. 2021 May 8;12(5):462. doi: 10.1038/s41419-021-03739-z (PMC8106678; doi:10.1038/s41419-021-03739-z)
Supplement: Supplementary file 5 — Supplementary table 4 [file 41419_2021_3739_MOESM5_ESM.xlsx]

## Sheet: up shFTO vs Control
List of genes that exhibit a significant increase in m6A peak levels after FTO knockdown.
Fold change cut-off: 4
Column A ~ E: the coordinates of the differentially methylated RNA sites in bed format, please ref http://genome.ucsc.edu/FAQ/FAQformat.html#format1.
Column F: the length of the methylated RNA sites
Column G ~ I: the gene id, transcript id and gene name of differentially methylated RNA.
Column J~ K: the comparison information calculated by diffreps.
bed format information of differentially methylated RNA sites					differentially methylated RNA				comparison information
chrom	txStart	txEnd	PeakID	score	Peak_length	GeneID	transcript_id	GeneName	Foldchange	Regulation
chr9	139908283	139908490	diffreps_peak_5256	20	207	20	NM_001606	ABCA2	7.61988	up
chrX	74273141	74273360	diffreps_peak_5410	7.49018	219	22	NM_004299	ABCB7	221.5	up
chr17	73974641	73974774	diffreps_peak_2130	5.45261	133	51	NM_004035	ACOX1	156.1	up
chr3	132061395	132061488	diffreps_peak_3476	20	93	55	NM_001099	ACPP	4.41819	up
chr3	132086547	132087120	diffreps_peak_3481	8.21527	573	55	NM_001134194	ACPP	4.36486	up
chr10	111882001	111882050	diffreps_peak_612	5.47862	49	120	NM_001121	ADD3	16.1591	up
chr9	19116341	19116600	diffreps_peak_5104	5.96432	259	123	NM_001122	PLIN2	172.5	up
chr5	148206461	148206820	diffreps_peak_3965	6.21952	359	154	NM_000024	ADRB2	180.6	up
chr9	75540399	75540528	diffreps_peak_5157	13.2715	129	216	NM_000689	ALDH1A1	409.2	up
chr9	75567850	75568233	diffreps_peak_5159	12.521	383	216	NM_000689	ALDH1A1	384.8	up
chr9	75526873	75527038	diffreps_peak_5154	7.49018	165	216	NM_000689	ALDH1A1	221.5	up
chr9	75545794	75545935	diffreps_peak_5158	8.5565	141	216	NM_000689	ALDH1A1	10.6393	up
chr9	75533635	75533738	diffreps_peak_5156	6.59437	103	216	NM_000689	ALDH1A1	8.68966	up
chr9	75515577	75516196	diffreps_peak_5153	5.42666	619	216	NM_000689	ALDH1A1	4.94497	up
chr19	45422429	45422606	diffreps_peak_2393	10.7667	177	341	NM_001645	APOC1	327.6	up
chr19	45411789	45412652	diffreps_peak_2392	20	863	348	NM_000041	APOE	4.73791	up
chrX	66914514	66915917	diffreps_peak_5387	20	1403	367	ENST00000504326	AR	112.652	up
chrX	66788682	66788864	diffreps_peak_5363	20	182	367	NM_001011645	AR	43.9924	up
chrX	66863097	66863249	diffreps_peak_5379	20	152	367	NM_000044	AR	23.2508	up
chrX	66763873	66766604	diffreps_peak_5356	20	2731	367	NM_000044	AR	16.722	up
chrX	66949261	66949920	diffreps_peak_5393	10.0114	659	367	NM_000044	AR	9.818	up
chrX	66931243	66931531	diffreps_peak_5388	15.0515	288	367	NM_000044	AR	9.0519	up
chrX	66943527	66944180	diffreps_peak_5390	11.9914	653	367	NM_000044	AR	6.54406	up
chrX	66937319	66937464	diffreps_peak_5389	8.67819	145	367	NM_000044	AR	5.29586	up
chrX	2827857	2828020	diffreps_peak_5270	5.45261	163	414	NM_001669	ARSD	156.1	up
chrX	2835844	2836268	diffreps_peak_5271	6.16514	424	414	NM_001669	ARSD	8.25729	up
chr15	45007921	45008180	diffreps_peak_1663	20	259	567	ENST00000544417	B2M	9.78691	up
chr3	165547341	165548829	diffreps_peak_3533	20	1488	590	NM_000055	BCHE	531.7	up
chr12	122481791	122481820	diffreps_peak_1139	12.2706	29	605	NM_020993	BCL7A	376.6	up
chr12	92538835	92539009	diffreps_peak_1072	7.46075	174	694	ENST00000552315	BTG1	9.55703	up
chr12	92537861	92538223	diffreps_peak_1071	20	362	694	NM_001731	BTG1	7.39991	up
chr1	22965325	22966175	diffreps_peak_57	9.8444	850	712	NM_015991	C1QA	4.86149	up
chr1	22973719	22974600	diffreps_peak_59	11.7085	881	714	NM_172369	C1QC	4.08825	up
chr11	76784036	76784183	diffreps_peak_822	15.2556	147	726	uc001oxy.3	CAPN5	474.6	up
chr11	76825287	76825480	diffreps_peak_829	14.2733	193	726	NM_004055	CAPN5	441.9	up
chr11	76798987	76799107	diffreps_peak_824	14.0201	120	726	ENST00000456580	CAPN5	433.7	up
chr11	76823634	76823660	diffreps_peak_828	12.0203	26	726	NM_004055	CAPN5	368.4	up
chr11	76795897	76796097	diffreps_peak_823	11.7698	200	726	NM_004055	CAPN5	360.3	up
chr11	76804781	76804859	diffreps_peak_825	20	78	726	NM_004055	CAPN5	41.0235	up
chr11	76777978	76778141	diffreps_peak_819	5.00824	163	726	ENST00000531028	CAPN5	14.9242	up
chr11	76826440	76826634	diffreps_peak_830	13.3072	194	726	NM_004055	CAPN5	12.268	up
chr11	76834733	76837198	diffreps_peak_833	20	2465	726	NM_004055	CAPN5	12.2385	up
chr9	123794390	123794473	diffreps_peak_5223	5.7087	83	727	NM_001735	C5	164.3	up
chr9	123776150	123776348	diffreps_peak_5222	5.196	198	727	NM_001735	C5	148	up
chr12	49221367	49222540	diffreps_peak_1002	10.4773	1173	784	NM_000725	CACNB3	29.1515	up
chr19	13055221	13055304	diffreps_peak_2313	8.51492	83	811	NM_004343	CALR	7.49839	up
chr21	44486352	44486487	diffreps_peak_3137	12.0203	135	875	NM_000071	CBS	368.4	up
chr5	162871181	162871480	diffreps_peak_3997	15.6536	299	900	NM_004060	CCNG1	9.33449	up
chr12	125348140	125348519	diffreps_peak_1145	9.76163	379	949	NM_005505	SCARB1	294.9	up
chr12	125294719	125294835	diffreps_peak_1144	8.50173	116	949	NM_005505	SCARB1	254.1	up
chr3	107769424	107769449	diffreps_peak_3383	5.96432	25	961	NM_001777	CD47	172.5	up
chr3	107777183	107777276	diffreps_peak_3384	9.041	93	961	NM_001777	CD47	25.4394	up
chr11	2397406	2397587	diffreps_peak_664	5.7087	181	975	NM_001297649	CD81	164.3	up
chr16	64984669	64984921	diffreps_peak_1892	5.196	252	1009	NM_001797	CDH11	148	up
chr8	95158155	95158395	diffreps_peak_4902	5.7087	240	1015	NM_004063	CDH17	164.3	up
chr8	95140201	95140568	diffreps_peak_4901	5.7087	367	1015	NM_004063	CDH17	164.3	up
chr8	95183081	95183213	diffreps_peak_4903	5.196	132	1015	NM_004063	CDH17	148	up
chr11	62677981	62678650	diffreps_peak_781	5.71434	669	1128	NM_000738	CHRM1	16.7803	up
chr8	27336340	27336813	diffreps_peak_4727	6.47432	473	1135	NM_000742	CHRNA2	188.8	up
chr8	27318741	27319271	diffreps_peak_4726	6.60971	530	1135	NM_000742	CHRNA2	7.206	up
chr15	43890201	43890525	diffreps_peak_1656	8.24919	324	1159	uc010udv.1	CKMT1B	245.9	up
chr8	27471094	27471760	diffreps_peak_4742	10.0131	666	1191	ENST00000522238	CLU	303.1	up
chr8	27469401	27469483	diffreps_peak_4741	5.96432	82	1191	ENST00000519742	CLU	172.5	up
chr8	27462701	27462856	diffreps_peak_4737	20	155	1191	ENST00000522098	CLU	57.5018	up
chr8	27463870	27464041	diffreps_peak_4738	20	171	1191	NM_001831	CLU	35.1532	up
chr8	27466453	27466603	diffreps_peak_4739	20	150	1191	ENST00000519472	CLU	19.4004	up
chr8	27467991	27468620	diffreps_peak_4740	20	629	1191	ENST00000523500	CLU	10.2358	up
chr8	27455241	27455720	diffreps_peak_4733	20	479	1191	NM_001831	CLU	8.32453	up
chr17	48274540	48274594	diffreps_peak_2091	13.1259	54	1277	NM_000088	COL1A1	4.61219	up
chr17	48277113	48277552	diffreps_peak_2092	20	439	1277	ENST00000507689	COL1A1	4.40565	up
chr2	189861890	189861944	diffreps_peak_2746	6.88826	54	1281	NM_000090	COL3A1	11.8863	up
chr2	189856394	189856448	diffreps_peak_2745	5.10254	54	1281	NM_000090	COL3A1	9.32549	up
chr2	238274340	238274678	diffreps_peak_2885	8.25691	338	1293	NM_004369	COL6A3	4.83401	up
chr1	36562361	36563780	diffreps_peak_100	5.96432	1419	1296	NM_005202	COL8A2	172.5	up
chr20	61471893	61472200	diffreps_peak_3045	5.7087	307	1299	NM_001853	COL9A3	164.3	up
chr6	75857390	75857520	diffreps_peak_4314	5.96432	130	1303	NM_004370	COL12A1	172.5	up
chr6	75875222	75875495	diffreps_peak_4315	5.24324	273	1303	NM_004370	COL12A1	15.5379	up
chr19	18899400	18899559	diffreps_peak_2338	6.47432	159	1311	NM_000095	COMP	188.8	up
chr19	18898299	18898459	diffreps_peak_2337	6.21952	160	1311	NM_000095	COMP	180.6	up
chr19	18895000	18895173	diffreps_peak_2335	5.45261	173	1311	NM_000095	COMP	156.1	up
chr19	18895705	18895902	diffreps_peak_2336	11.715	197	1311	NM_000095	COMP	4.45411	up
chr10	3827181	3827473	diffreps_peak_463	12.4207	292	1316	NM_001300	KLF6	11.614	up
chr8	100904261	100904280	diffreps_peak_4918	7.66606	19	1345	NM_004374	COX6C	5.66205	up
chr3	148927953	148928166	diffreps_peak_3507	6.72876	213	1356	NM_000096	CP	197	up
chr3	148923954	148924126	diffreps_peak_3505	5.7087	172	1356	NM_000096	CP	164.3	up
chr3	148916153	148916365	diffreps_peak_3504	5.7087	212	1356	NM_000096	CP	164.3	up
chr3	148905838	148905989	diffreps_peak_3503	5.7087	151	1356	NM_000096	CP	164.3	up
chr3	148939433	148939780	diffreps_peak_3508	5.95163	347	1356	NM_000096	CP	8.03979	up
chr7	73183326	73183800	diffreps_peak_4509	20	474	1365	NM_001306	CLDN3	29.1576	up
chr7	73183821	73184600	diffreps_peak_4510	20	779	1365	NM_001306	CLDN3	8.97943	up
chr1	156670333	156670450	diffreps_peak_301	7.99642	117	1382	NM_001878	CRABP2	237.8	up
chr9	131857281	131857740	diffreps_peak_5235	7.11399	459	1384	NM_000755	CRAT	12.2078	up
chr5	82833941	82835040	diffreps_peak_3889	5.56597	1099	1462	NM_004385	VCAN	4.29899	up
chr15	79224713	79224800	diffreps_peak_1724	6.21952	87	1512	NM_004390	CTSH	180.6	up
chr18	71920526	71920760	diffreps_peak_2252	5.71434	234	1528	NM_001914	CYB5A	16.7803	up
chr10	96805566	96805708	diffreps_peak_589	6.21952	142	1558	NM_000770	CYP2C8	180.6	up
chr5	39376751	39377384	diffreps_peak_3820	8.75408	633	1601	NM_001343	DAB2	262.3	up
chr5	39382719	39383020	diffreps_peak_3821	5.196	301	1601	NM_001343	DAB2	148	up
chr7	50537770	50537869	diffreps_peak_4486	5.45261	99	1644	NM_000790	DDC	156.1	up
chr10	5014775	5014941	diffreps_peak_466	15.9546	166	1645	NM_001353	AKR1C1	499.1	up
chr22	24316501	24316680	diffreps_peak_3189	20	179	1652	NM_001084392	DDT	6.71797	up
chr8	91057076	91057223	diffreps_peak_4898	6.62822	147	1666	NM_001359	DECR1	4.23968	up
chr2	172953081	172954160	diffreps_peak_2702	7.11399	1079	1745	NM_178120	DLX1	12.2078	up
chr16	3704361	3704560	diffreps_peak_1784	6.72876	199	1773	NM_005223	DNASE1	197	up
chr2	25468121	25468201	diffreps_peak_2471	20	80	1788	NM_022552	DNMT3A	6.87761	up
chr2	162903912	162904011	diffreps_peak_2675	6.47432	99	1803	NM_001935	DPP4	188.8	up
chr2	162881313	162881449	diffreps_peak_2674	5.52698	136	1803	NM_001935	DPP4	7.60743	up
chr2	162868302	162868497	diffreps_peak_2673	5.56806	195	1803	NM_001935	DPP4	4.04766	up
chr7	107443555	107443678	diffreps_peak_4596	20	123	1811	NM_000111	SLC26A3	1315.6	up
chr7	107431492	107431680	diffreps_peak_4594	9.50999	188	1811	NM_000111	SLC26A3	286.8	up
chr7	107418619	107418726	diffreps_peak_4591	6.47432	107	1811	NM_000111	SLC26A3	188.8	up
chr7	107423649	107423797	diffreps_peak_4593	20	148	1811	NM_000111	SLC26A3	48.9394	up
chr7	107414364	107414598	diffreps_peak_4589	20	234	1811	NM_000111	SLC26A3	25.6549	up
chr7	107434823	107435042	diffreps_peak_4595	7.37237	219	1811	NM_000111	SLC26A3	21.1061	up
chr7	107420112	107420208	diffreps_peak_4592	5.71434	96	1811	NM_000111	SLC26A3	16.7803	up
chr2	25896421	25896516	diffreps_peak_2475	6.47432	95	1838	NM_021907	DTNB	188.8	up
chr2	96808907	96809776	diffreps_peak_2569	5.47862	869	1844	NM_004418	DUSP2	16.1591	up
chr2	96810705	96811179	diffreps_peak_2570	9.16442	474	1844	NM_004418	DUSP2	15.0902	up
chr8	144671801	144672060	diffreps_peak_5055	20	259	1936	NM_032378	EEF1D	1176.8	up
chr13	107145281	107145600	diffreps_peak_1250	20	319	1948	NM_004093	EFNB2	108.584	up
chr4	66467358	66468022	diffreps_peak_3657	20	664	2044	NM_004439	EPHA5	222.576	up
chr4	66535279	66536213	diffreps_peak_3658	20	934	2044	NM_004439	EPHA5	17.0013	up
chr8	27361120	27361280	diffreps_peak_4728	5.196	160	2053	NM_001979	EPHX2	148	up
chr8	27375554	27375589	diffreps_peak_4730	5.196	35	2053	NM_001979	EPHX2	148	up
chr8	27401960	27402439	diffreps_peak_4732	6.2765	479	2053	NM_001979	EPHX2	4.34083	up
chr1	28300821	28301057	diffreps_peak_76	6.47432	236	2140	NM_001990	EYA3	188.8	up
chr1	169509531	169512352	diffreps_peak_347	20	2821	2153	NM_000130	F5	1854.4	up
chr1	169483241	169483697	diffreps_peak_345	11.7698	456	2153	NM_000130	F5	360.3	up
chr1	169529791	169530004	diffreps_peak_349	11.0176	213	2153	NM_000130	F5	335.8	up
chr1	169500023	169500260	diffreps_peak_346	6.21952	237	2153	NM_000130	F5	180.6	up
chr1	169519038	169519253	diffreps_peak_348	5.196	215	2153	NM_000130	F5	148	up
chr6	123101435	123101900	diffreps_peak_4350	20	465	2173	uc003pze.1	FABP7	1666.7	up
chr6	123104181	123105216	diffreps_peak_4352	15.2556	1035	2173	uc003pze.1	FABP7	474.6	up
chr6	123101941	123102580	diffreps_peak_4351	10.2644	639	2173	uc003pze.1	FABP7	311.3	up
chr17	65821761	65822360	diffreps_peak_2119	20	599	2186	ENST00000544778	BPTF	5.27296	up
chr1	161518210	161518468	diffreps_peak_329	5.21381	258	2214	NM_000569	FCGR3A	4.43829	up
chr19	50029266	50029685	diffreps_peak_2422	6.51482	419	2217	NM_004107	FCGRT	5.09689	up
chr19	50016451	50017743	diffreps_peak_2421	9.09566	1292	2217	uc002pof.2	FCGRT	4.4407	up
chrX	137939673	137939841	diffreps_peak_5486	14.7505	168	2258	NM_001139500	FGF13	458.2	up
chrX	138067179	138067253	diffreps_peak_5499	8.24919	74	2258	ENST00000455663	FGF13	245.9	up
chrX	137792978	137793827	diffreps_peak_5481	7.23666	849	2258	NM_004114	FGF13	213.3	up
chrX	137946738	137946812	diffreps_peak_5487	6.21952	74	2258	ENST00000421460	FGF13	180.6	up
chrX	138072669	138072779	diffreps_peak_5500	9.51923	110	2258	NM_001139501	FGF13	26.6742	up
chrX	138286220	138286433	diffreps_peak_5546	20	213	2258	NM_001139498	FGF13	25.168	up
chrX	137714721	137715147	diffreps_peak_5479	5.17806	426	2258	NM_004114	FGF13	6.062	up
chr8	38325498	38326280	diffreps_peak_4763	5.7087	782	2260	NM_015850	FGFR1	164.3	up
chr2	216273021	216273149	diffreps_peak_2834	11.2685	128	2335	NM_002026	FN1	343.9	up
chr2	216251411	216251681	diffreps_peak_2833	20	270	2335	NM_002026	FN1	9.82424	up
chr11	49208195	49208321	diffreps_peak_742	20	126	2346	NM_004476	FOLH1	874.7	up
chr11	49190746	49190810	diffreps_peak_735	20	64	2346	NM_004476	FOLH1	523.6	up
chr11	49178268	49178359	diffreps_peak_731	14.7505	91	2346	NM_004476	FOLH1	458.2	up
chr11	49186256	49186324	diffreps_peak_734	14.0201	68	2346	NM_004476	FOLH1	433.7	up
chr11	49227618	49227724	diffreps_peak_747	11.5192	106	2346	NM_004476	FOLH1	352.1	up
chr11	49179503	49179595	diffreps_peak_732	8.50173	92	2346	NM_004476	FOLH1	254.1	up
chr11	49192746	49192829	diffreps_peak_736	13.1033	83	2346	NM_004476	FOLH1	20.5333	up
chr11	49168186	49168497	diffreps_peak_729	20	311	2346	NM_004476	FOLH1	15.044	up
chr11	49194908	49195028	diffreps_peak_737	20	120	2346	NM_004476	FOLH1	11.302	up
chr11	49204700	49204794	diffreps_peak_740	11.453	94	2346	NM_004476	FOLH1	8.23356	up
chr11	49229843	49230222	diffreps_peak_748	20	379	2346	NM_004476	FOLH1	7.49857	up
chr11	49221806	49221993	diffreps_peak_745	6.9699	187	2346	NM_004476	FOLH1	5.82148	up
chr19	52326991	52328160	diffreps_peak_2442	7.34019	1169	2359	NM_002030	FPR3	12.5255	up
chr19	49208061	49208820	diffreps_peak_2413	6.47432	759	2524	NM_000511	FUT2	188.8	up
chr1	27994736	27994886	diffreps_peak_72	20	150	2537	NM_002038	IFI6	6.52608	up
chr1	27998633	27998724	diffreps_peak_73	14.6536	91	2537	NM_002038	IFI6	4.04227	up
chr17	78081355	78081521	diffreps_peak_2161	5.37979	166	2548	NM_000152	GAA	6.226	up
chr15	26792541	26793281	diffreps_peak_1641	8.75408	740	2562	NM_000814	GABRB3	262.3	up
chr22	25006216	25006498	diffreps_peak_3191	12.521	282	2678	NM_013430	GGT1	384.8	up
chr22	25019073	25019223	diffreps_peak_3192	6.59437	150	2678	NM_013421	GGT1	8.68966	up
chr22	25023221	25023586	diffreps_peak_3193	20	365	2678	ENST00000403838	GGT1	8.2628	up
chr6	16295236	16295680	diffreps_peak_4066	5.96432	444	2766	NM_006877	GMPR	172.5	up
chr19	3094407	3094760	diffreps_peak_2260	11.3952	353	2767	NM_002067	GNA11	6.32374	up
chr4	176828193	176828467	diffreps_peak_3776	6.21952	274	2823	ENST00000503563	GPM6A	180.6	up
chr2	241568794	241570669	diffreps_peak_2901	12.521	1875	2859	ENST00000430267	GPR35	384.8	up
chr7	124386821	124387140	diffreps_peak_4606	5.7087	319	2861	NM_005302	GPR37	164.3	up
chr15	44058084	44058210	diffreps_peak_1658	20	126	2923	NM_005313	PDIA3	10.9851	up
chr6	52657421	52657785	diffreps_peak_4291	5.196	364	2938	uc021zan.1	GSTA1	148	up
chr6	26199011	26199080	diffreps_peak_4088	6.47465	69	3013	NM_021065	HIST1H2AD	6.1865	up
chr6	26043454	26043885	diffreps_peak_4083	14.0201	431	3018	NM_021062	HIST1H2BB	6.075	up
chr6	32485153	32485529	diffreps_peak_4262	9.88683	376	3127	NM_002125	HLA-DRB5	11.939	up
chr13	31035581	31035780	diffreps_peak_1168	10.5149	199	3146	uc001uta.1	HMGB1	4.64464	up
chr4	8868772	8870071	diffreps_peak_3614	7.99642	1299	3166	NM_018942	HMX1	237.8	up
chr19	39340339	39340800	diffreps_peak_2360	20	461	3191	ENST00000221419	HNRNPL	31.1834	up
chr12	54428061	54428180	diffreps_peak_1016	20	119	3222	NM_018953	HOXC5	12.1624	up
chr12	54368964	54369640	diffreps_peak_1015	5.45261	676	3227	NM_014212	HOXC11	156.1	up
chr4	175443509	175444049	diffreps_peak_3774	20	540	3248	NM_000860	HPGD	735.8	up
chr4	175428661	175429334	diffreps_peak_3772	6.72876	673	3248	ENST00000504433	HPGD	197	up
chr4	175439121	175439228	diffreps_peak_3773	6.47432	107	3248	NM_000860	HPGD	188.8	up
chr6	31795511	31795580	diffreps_peak_4252	10.7122	69	3304	NM_005346	HSPA1B	5.69393	up
chr6	31777941	31779240	diffreps_peak_4251	20	1299	3305	NM_005527	HSPA1L	6.01257	up
chr7	75933541	75933614	diffreps_peak_4515	8.03779	73	3315	NM_001540	HSPB1	4.31014	up
chr14	102551141	102551335	diffreps_peak_1540	20	194	3320	NM_005348	HSP90AA1	10.1817	up
chr1	22172601	22172748	diffreps_peak_53	9.13981	147	3339	NM_005529	HSPG2	7.89228	up
chr14	94577160	94577324	diffreps_peak_1472	10.7667	164	3429	NM_001288957	IFI27	327.6	up
chr7	112092112	112092566	diffreps_peak_4598	5.196	454	3475	NM_001197079	IFRD1	148	up
chr2	217498126	217498620	diffreps_peak_2837	20	494	3485	NM_000597	IGFBP2	49.5606	up
chr3	3144358	3144504	diffreps_peak_3275	13.8023	146	3568	NM_000564	IL5RA	21.4941	up
chr8	82598486	82598589	diffreps_peak_4890	20	103	3612	NM_005536	IMPA1	629.7	up
chr8	82583173	82583282	diffreps_peak_4888	11.2685	109	3612	NM_005536	IMPA1	343.9	up
chr8	82588468	82588514	diffreps_peak_4889	7.37237	46	3612	NM_005536	IMPA1	21.1061	up
chr12	26493099	26493261	diffreps_peak_975	5.45261	162	3709	NM_002223	ITPR2	156.1	up
chr12	26985761	26986131	diffreps_peak_977	8.71883	370	3709	NM_002223	ITPR2	8.838	up
chr19	18391561	18391920	diffreps_peak_2334	20	359	3727	NM_005354	JUND	7.12365	up
chr17	68171321	68172880	diffreps_peak_2122	8.24919	1559	3759	NM_000891	KCNJ2	245.9	up
chr2	155555092	155556103	diffreps_peak_2662	20	1011	3760	NM_001260510	KCNJ3	24.0663	up
chr2	155711238	155712080	diffreps_peak_2665	20	842	3760	NM_002239	KCNJ3	18.435	up
chr20	62103520	62103993	diffreps_peak_3052	14.0201	473	3785	NM_004518	KCNQ2	433.7	up
chr20	62069977	62070073	diffreps_peak_3049	6.47432	96	3785	NM_004518	KCNQ2	188.8	up
chr20	62076011	62076187	diffreps_peak_3050	6.8176	176	3785	NM_004518	KCNQ2	7.368	up
chr1	26231154	26231229	diffreps_peak_67	9.041	75	3925	NM_005563	STMN1	25.4394	up
chr1	26232879	26232993	diffreps_peak_68	9.44286	114	3925	NM_005563	STMN1	6.5098	up
chr17	76967319	76968786	diffreps_peak_2149	20	1467	3959	ENST00000591778	LGALS3BP	7.74357	up
chr15	74219481	74220080	diffreps_peak_1714	20	599	4016	NM_005576	LOXL1	33.9804	up
chr12	57606801	57607125	diffreps_peak_1033	5.96432	324	4035	NM_002332	LRP1	172.5	up
chr2	170062839	170063760	diffreps_peak_2699	5.7087	921	4036	NM_004525	LRP2	164.3	up
chrX	43552537	43552675	diffreps_peak_5310	5.96432	138	4128	NM_000240	MAOA	172.5	up
chrX	43603613	43603920	diffreps_peak_5311	5.03285	307	4128	NM_000240	MAOA	4.05152	up
chr2	210288770	210288900	diffreps_peak_2829	5.196	130	4133	NM_001039538	MAP2	148	up
chr19	3786166	3786415	diffreps_peak_2264	6.72876	249	4145	NM_139354	MATK	197	up
chr11	46404136	46404240	diffreps_peak_723	20	104	4192	NM_002391	MDK	38.3607	up
chr11	46403260	46403683	diffreps_peak_722	13.0408	423	4192	NM_001270551	MDK	14.9708	up
chr4	140625169	140625406	diffreps_peak_3739	10.2644	237	4258	NM_002413	MGST2	311.3	up
chr3	154834656	154834775	diffreps_peak_3517	7.49018	119	4311	NM_000902	MME	221.5	up
chr3	154855890	154856025	diffreps_peak_3518	8.24929	135	4311	NM_000902	MME	13.8078	up
chr3	154832782	154832944	diffreps_peak_3516	13.0854	162	4311	NM_000902	MME	12.104	up
chr10	18199143	18199740	diffreps_peak_490	7.49018	597	4360	NM_002438	MRC1	221.5	up
chr16	56660377	56661024	diffreps_peak_1877	20	647	4493	ENST00000330439	MT1E	5.47578	up
chr16	56667662	56667898	diffreps_peak_1878	14.4231	236	4499	NM_176870	MT1M	13.084	up
chr9	21854629	21854869	diffreps_peak_5112	8.50173	240	4507	NM_002451	MTAP	254.1	up
chr9	21861974	21862740	diffreps_peak_5114	6.98287	766	4507	NM_002451	MTAP	205.1	up
chr12	102069069	102069209	diffreps_peak_1099	6.98287	140	4604	NM_002465	MYBPC1	205.1	up
chr12	102057203	102057338	diffreps_peak_1098	5.196	135	4604	NM_002465	MYBPC1	148	up
chr8	128753061	128753640	diffreps_peak_4977	20	579	4609	NM_002467	MYC	57.2228	up
chr8	128748081	128748560	diffreps_peak_4976	12.1583	479	4609	ENST00000259523	MYC	33.4773	up
chr17	8390750	8390912	diffreps_peak_1974	6.66302	162	4628	NM_005964	MYH10	11.5647	up
chrX	72433181	72434060	diffreps_peak_5407	6.51482	879	4674	NM_021963	NAP1L2	5.09689	up
chr21	22746182	22746333	diffreps_peak_3095	7.74342	151	4685	NM_004540	NCAM2	229.6	up
chr7	140404659	140404980	diffreps_peak_4640	5.24324	321	4708	ENST00000465506	NDUFB2	15.5379	up
chr17	44668386	44668613	diffreps_peak_2067	5.96432	227	4905	ENST00000576040	NSF	172.5	up
chr12	113357193	113357712	diffreps_peak_1122	13.5216	519	4938	NM_016816	OAS1	417.4	up
chr12	113442738	113443027	diffreps_peak_1123	6.21412	289	4939	NM_002535	OAS2	10.9255	up
chr11	76813885	76814377	diffreps_peak_826	20	492	4975	NM_006189	OMP	2368.8	up
chr8	54147318	54147671	diffreps_peak_4782	20	353	4986	NM_000912	OPRK1	980.8	up
chr8	54163340	54163972	diffreps_peak_4786	20	632	4986	ENST00000520287	OPRK1	899.1	up
chr8	54155298	54155472	diffreps_peak_4783	20	174	4986	NM_001282904	OPRK1	80.4848	up
chr8	54141441	54142389	diffreps_peak_4781	20	948	4986	NM_000912	OPRK1	58.6353	up
chr8	54138275	54139820	diffreps_peak_4780	5.54518	1545	4986	NM_000912	OPRK1	9.96471	up
chr17	79818321	79818544	diffreps_peak_2179	7.89749	223	5034	NM_000918	P4HB	9.98939	up
chr4	30722029	30722080	diffreps_peak_3624	10.2376	51	5099	NM_032456	PCDH7	28.5303	up
chr7	95214541	95215093	diffreps_peak_4564	7.74342	552	5166	NM_002612	PDK4	229.6	up
chr8	120633633	120633759	diffreps_peak_4945	7.67884	126	5168	NM_006209	ENPP2	9.77188	up
chr6	42946006	42946981	diffreps_peak_4284	20	975	5190	NM_000287	PEX6	12.6174	up
chr12	48538992	48539098	diffreps_peak_996	6.72876	106	5213	NM_000289	PFKM	197	up
chr14	95029802	95030468	diffreps_peak_1475	10.2644	666	5267	NM_006215	SERPINA4	311.3	up
chr3	167512407	167512612	diffreps_peak_3535	8.24919	205	5274	NM_005025	SERPINI1	245.9	up
chr3	167506898	167507166	diffreps_peak_3534	5.196	268	5274	NM_005025	SERPINI1	148	up
chr1	20301923	20302336	diffreps_peak_48	20	413	5320	NM_000300	PLA2G2A	59.9137	up
chr1	20306072	20306183	diffreps_peak_50	13.8023	111	5320	NM_000300	PLA2G2A	7.20504	up
chr17	1657415	1658080	diffreps_peak_1946	9.00623	665	5345	NM_000934	SERPINF2	270.4	up
chr3	145799524	145799650	diffreps_peak_3491	20	126	5352	NM_000935	PLOD2	874.7	up
chr3	145802961	145803340	diffreps_peak_3492	13.0211	379	5352	ENST00000461497	PLOD2	401.1	up
chr3	145824421	145824431	diffreps_peak_3494	7.49018	10	5352	NM_000935	PLOD2	221.5	up
chr3	145788101	145788440	diffreps_peak_3490	7.13476	339	5352	NM_000935	PLOD2	20.4848	up
chr3	145878721	145879140	diffreps_peak_3498	11.0093	419	5352	NM_000935	PLOD2	17.651	up
chr13	30423821	30424200	diffreps_peak_1167	20	379	5412	NM_007106	UBL3	10.1998	up
chr7	94927861	94928414	diffreps_peak_4556	20	553	5444	NM_000446	PON1	1625.8	up
chr7	94953713	94953884	diffreps_peak_4563	20	171	5444	NM_000446	PON1	548.1	up
chr7	94937322	94937523	diffreps_peak_4558	20	201	5444	NM_000446	PON1	548.1	up
chr7	94940762	94940889	diffreps_peak_4559	20	127	5444	NM_000446	PON1	531.7	up
chr7	94946045	94946101	diffreps_peak_4561	12.771	56	5444	NM_000446	PON1	392.9	up
chr7	94944633	94944802	diffreps_peak_4560	12.521	169	5444	NM_000446	PON1	384.8	up
chr20	58514381	58515220	diffreps_peak_3035	20	839	5509	NM_006242	PPP1R3D	35.3289	up
chr7	106685177	106685659	diffreps_peak_4586	6.21952	482	5577	NM_002736	PRKAR2B	180.6	up
chr7	106797630	106797769	diffreps_peak_4587	6.66024	139	5577	NM_002736	PRKAR2B	19.25	up
chr3	53215459	53215622	diffreps_peak_3341	9.25819	163	5580	NM_006254	PRKCD	278.6	up
chr3	53199119	53199231	diffreps_peak_3338	5.196	112	5580	NM_006254	PRKCD	148	up
chr3	53215222	53215283	diffreps_peak_3340	14.8085	61	5580	NM_006254	PRKCD	40.2803	up
chr3	53222741	53222874	diffreps_peak_3343	5.31593	133	5580	NM_006254	PRKCD	7.38992	up
chr3	53226321	53226733	diffreps_peak_3344	6.47465	412	5580	NM_006254	PRKCD	6.1865	up
chr3	53195222	53195444	diffreps_peak_3337	5.05098	222	5580	NM_006254	PRKCD	4.72617	up
chr5	35195652	35195815	diffreps_peak_3815	9.76163	163	5618	ENST00000515839	PRLR	294.9	up
chr14	93176016	93176020	diffreps_peak_1469	5.3235	4	5641	NM_005606	LGMN	9.64314	up
chr20	60718401	60718514	diffreps_peak_3041	7.37237	113	5688	NM_002792	PSMA7	21.1061	up
chr9	98270481	98270831	diffreps_peak_5197	6.21412	350	5727	NM_000264	PTCH1	10.9255	up
chr12	6879009	6879165	diffreps_peak_930	9.94549	156	5763	ENST00000389462	PTMS	5.42915	up
chr7	39663484	39663760	diffreps_peak_4475	20	276	5898	ENST00000436179	RALA	695	up
chr12	418968	419130	diffreps_peak_912	5.54518	162	5927	NM_001042603	KDM5A	9.96471	up
chr9	77257329	77257731	diffreps_peak_5169	5.71434	402	6096	NM_006914	RORB	16.7803	up
chr9	77112251	77112899	diffreps_peak_5162	9.79051	648	6096	NM_006914	RORB	7.35705	up
chr8	74204941	74205032	diffreps_peak_4847	14.9132	91	6129	NM_000971	RPL7	4.82585	up
chr19	17974121	17974400	diffreps_peak_2332	8.32481	279	6142	ENST00000600147	RPL18A	23.5833	up
chr2	101622841	101622885	diffreps_peak_2580	5.24324	44	6160	NM_000993	RPL31	15.5379	up
chr11	75111447	75111629	diffreps_peak_807	20	182	6188	ENST00000528847	RPS3	5.77328	up
chr20	60963461	60963576	diffreps_peak_3042	14.6993	115	6227	uc002yct.3	RPS21	5.96941	up
chr1	237824109	237824247	diffreps_peak_450	5.58253	138	6262	NM_001035	RYR2	6.388	up
chr19	51228521	51228740	diffreps_peak_2428	5.7087	219	6320	NM_002975	CLEC11A	164.3	up
chr7	37946261	37947266	diffreps_peak_4447	10.0131	1005	6424	NM_003014	SFRP4	303.1	up
chr7	37953974	37954055	diffreps_peak_4448	6.98287	81	6424	NM_003014	SFRP4	205.1	up
chr7	37955694	37956525	diffreps_peak_4449	14.9546	831	6424	NM_003014	SFRP4	23.0941	up
chr3	186793349	186794220	diffreps_peak_3569	20	871	6480	NM_003032	ST6GAL1	11.6835	up
chr3	186760441	186761098	diffreps_peak_3568	20	657	6480	NM_003032	ST6GAL1	4.81413	up
chr12	22348161	22348760	diffreps_peak_973	20	599	6489	NM_003034	ST8SIA1	556.2	up
chr1	113460181	113460540	diffreps_peak_183	20	359	6566	NM_003051	SLC16A1	52.2314	up
chr6	25783125	25783200	diffreps_peak_4080	5.96432	75	6568	NM_005074	SLC17A1	172.5	up
chr19	11170720	11170863	diffreps_peak_2296	5.96432	143	6597	NM_003072	SMARCA4	172.5	up
chr19	11096864	11097269	diffreps_peak_2293	5.54518	405	6597	NM_003072	SMARCA4	9.96471	up
chr19	11105503	11105677	diffreps_peak_2294	6.81002	174	6597	NM_003072	SMARCA4	8.90716	up
chr19	11136097	11136184	diffreps_peak_2295	5.31593	87	6597	NM_003072	SMARCA4	7.38992	up
chr1	179322719	179322880	diffreps_peak_367	20	161	6646	NM_003101	SOAT1	10.842	up
chr1	179320451	179320597	diffreps_peak_366	7.8676	146	6646	NM_003101	SOAT1	8.184	up
chr15	45353281	45353424	diffreps_peak_1673	20	143	6652	NM_003104	SORD	5.38646	up
chr6	21594261	21594640	diffreps_peak_4071	20	379	6659	NM_003107	SOX4	55.1288	up
chr6	21595861	21596440	diffreps_peak_4072	20	579	6659	NM_003107	SOX4	17.4389	up
chr5	147211085	147211349	diffreps_peak_3964	20	264	6690	ENST00000296695	SPINK1	1732	up
chr5	147207301	147207691	diffreps_peak_3962	20	390	6690	ENST00000510027	SPINK1	1323.7	up
chr5	147204130	147204269	diffreps_peak_3961	20	139	6690	ENST00000296695	SPINK1	580.7	up
chr5	147209161	147209193	diffreps_peak_3963	8.75408	32	6690	NM_003122	SPINK1	262.3	up
chr14	38678381	38680160	diffreps_peak_1400	10.0131	1779	6751	NM_001049	SSTR1	303.1	up
chr12	57489841	57490544	diffreps_peak_1029	8.84466	703	6778	NM_003153	STAT6	6.22722	up
chr19	1206521	1206840	diffreps_peak_2253	9.79478	319	6794	NM_000455	STK11	9.654	up
chr22	19753911	19754855	diffreps_peak_3172	5.7087	944	6899	NM_080647	TBX1	164.3	up
chr1	23751057	23751272	diffreps_peak_64	9.50999	215	6920	NM_003196	TCEA3	286.8	up
chr5	79351607	79351855	diffreps_peak_3879	9.25819	248	7060	NM_003248	THBS4	278.6	up
chr5	79335899	79336103	diffreps_peak_3878	7.99642	204	7060	NM_003248	THBS4	237.8	up
chr5	79375727	79375900	diffreps_peak_3882	7.74342	173	7060	NM_003248	THBS4	229.6	up
chr5	79355525	79355728	diffreps_peak_3880	6.72876	203	7060	NM_003248	THBS4	197	up
chr5	79366843	79367003	diffreps_peak_3881	9.88683	160	7060	NM_003248	THBS4	11.939	up
chr11	119288761	119290140	diffreps_peak_886	5.99052	1379	7070	NM_006288	THY1	10.6039	up
chr10	98188387	98188505	diffreps_peak_594	6.72876	118	7093	NM_012465	TLL2	197	up
chr10	98126701	98127600	diffreps_peak_593	5.96432	899	7093	NM_012465	TLL2	172.5	up
chr11	64879316	64879539	diffreps_peak_784	9.76163	223	7108	ENST00000526809	TM7SF2	294.9	up
chr21	42842574	42842670	diffreps_peak_3121	15.9546	96	7113	NM_005656	TMPRSS2	12.0932	up
chr21	42848503	42848547	diffreps_peak_3124	7.69032	44	7113	NM_005656	TMPRSS2	6.97267	up
chr21	42861433	42861520	diffreps_peak_3130	14.7505	87	7113	NM_005656	TMPRSS2	5.48728	up
chr21	42852402	42852529	diffreps_peak_3127	20	127	7113	NM_005656	TMPRSS2	5.03176	up
chr14	103593341	103593540	diffreps_peak_1543	6.84656	199	7127	NM_006291	TNFAIP2	4.87576	up
chr12	104333286	104333400	diffreps_peak_1108	20	114	7184	NM_003299	HSP90B1	8.4313	up
chr19	36399069	36399211	diffreps_peak_2355	5.17806	142	7305	NM_003332	TYROBP	6.062	up
chr4	70360858	70361626	diffreps_peak_3674	8.24919	768	7363	NM_021139	UGT2B4	245.9	up
chr4	69535612	69536494	diffreps_peak_3670	20	882	7366	NM_001076	UGT2B15	2417.8	up
chr4	69512314	69513101	diffreps_peak_3665	20	787	7366	NM_001076	UGT2B15	1944.3	up
chr4	69533757	69533906	diffreps_peak_3669	20	149	7366	NM_001076	UGT2B15	1152.3	up
chr4	69528725	69528857	diffreps_peak_3668	20	132	7366	NM_001076	UGT2B15	523.6	up
chr4	69519754	69519974	diffreps_peak_3666	5.96432	220	7366	NM_001076	UGT2B15	172.5	up
chr4	69520812	69520900	diffreps_peak_3667	5.196	88	7366	NM_001076	UGT2B15	148	up
chr4	69431289	69431438	diffreps_peak_3662	20	149	7367	NM_001077	UGT2B17	768.5	up
chr4	69426254	69426386	diffreps_peak_3660	13.5216	132	7367	NM_001077	UGT2B17	417.4	up
chr4	69433478	69434245	diffreps_peak_3663	11.7698	767	7367	NM_001077	UGT2B17	360.3	up
chr4	69403061	69403622	diffreps_peak_3659	8.24919	561	7367	NM_001077	UGT2B17	245.9	up
chr7	100806021	100807320	diffreps_peak_4576	20	1299	7425	NM_003378	VGF	1209.4	up
chr7	100807341	100808144	diffreps_peak_4577	20	803	7425	NM_003378	VGF	564.4	up
chr7	100808654	100808852	diffreps_peak_4578	6.21952	198	7425	NM_003378	VGF	180.6	up
chr14	100706141	100706260	diffreps_peak_1487	20	119	7528	NM_003403	YY1	10.098	up
chr19	11998598	11998801	diffreps_peak_2305	5.10254	203	7620	ENST00000429654	ZNF69	9.32549	up
chr6	64286340	64286360	diffreps_peak_4309	20	20	7803	NM_003463	PTP4A1	31.783	up
chr6	64281916	64282620	diffreps_peak_4307	15.3525	704	7803	NM_003463	PTP4A1	6.80619	up
chr2	208632041	208632400	diffreps_peak_2828	8.56335	359	7855	NM_003468	FZD5	4.28777	up
chr2	208631281	208632020	diffreps_peak_2827	5.92022	739	7855	NM_003468	FZD5	4.19424	up
chr12	6876581	6876641	diffreps_peak_929	5.96432	60	8079	ENST00000539187	MLF2	172.5	up
chrX	153248201	153248480	diffreps_peak_5562	5.7087	279	8269	NM_003492	TMEM187	164.3	up
chr6	27805657	27805780	diffreps_peak_4194	6.89738	123	8330	NM_003510	HIST1H2AK	19.8712	up
chr6	27782079	27782100	diffreps_peak_4192	9.50999	21	8331	NM_021066	HIST1H2AJ	286.8	up
chr6	27860476	27860540	diffreps_peak_4196	6.3794	64	8336	NM_003514	HIST1H2AM	8.47215	up
chr6	26045638	26046097	diffreps_peak_4084	20	459	8352	NM_003531	HIST1H3C	1429.9	up
chr6	27776401	27776660	diffreps_peak_4191	8.47755	259	8357	uc003njm.3	HIST1H3H	14.1294	up
chr6	26032281	26032288	diffreps_peak_4082	20	7	8358	NM_003537	HIST1H3B	133.068	up
chr6	26188937	26189120	diffreps_peak_4087	13.3365	183	8360	NM_003539	HIST1H4D	20.851	up
chr6	26285261	26285400	diffreps_peak_4091	7.36781	139	8365	ENST00000289352	HIST1H4H	4.78147	up
chr6	26027123	26027200	diffreps_peak_4081	8.81374	77	8366	NM_003544	HIST1H4B	5.03239	up
chr8	59509945	59510000	diffreps_peak_4828	20	55	8439	NM_003580	NSMAF	25.9765	up
chr19	49858559	49858676	diffreps_peak_2415	5.7087	117	8463	NM_001256658	TEAD2	164.3	up
chr1	224377321	224377520	diffreps_peak_432	20	199	8560	NM_003676	DEGS1	12.7255	up
chr10	5136567	5136720	diffreps_peak_468	5.7087	153	8644	NM_003739	AKR1C3	164.3	up
chr10	5139625	5139640	diffreps_peak_469	5.196	15	8644	NM_003739	AKR1C3	148	up
chr13	110434521	110434820	diffreps_peak_1299	12.3988	299	8660	NM_003749	IRS2	34.0985	up
chr13	110437061	110438040	diffreps_peak_1301	20	979	8660	NM_003749	IRS2	12.1977	up
chr13	110408261	110408655	diffreps_peak_1293	20	394	8660	NM_003749	IRS2	8.2345	up
chr13	110436161	110436460	diffreps_peak_1300	9.1756	299	8660	NM_003749	IRS2	7.02819	up
chr19	48015969	48016059	diffreps_peak_2404	5.7389	90	8775	ENST00000597118	NAPA	7.82228	up
chr6	133034964	133035194	diffreps_peak_4366	20	230	8876	NM_004666	VNN1	1650.3	up
chr6	133014162	133014454	diffreps_peak_4363	20	292	8876	NM_004666	VNN1	980.8	up
chr6	133032847	133032978	diffreps_peak_4365	20	131	8876	NM_004666	VNN1	931.8	up
chr6	133005473	133005644	diffreps_peak_4361	20	171	8876	NM_004666	VNN1	817.5	up
chr6	133015128	133015321	diffreps_peak_4364	12.771	193	8876	NM_004666	VNN1	392.9	up
chr6	133013361	133013723	diffreps_peak_4362	20	362	8876	NM_004666	VNN1	81.6902	up
chr6	133002081	133004461	diffreps_peak_4360	20	2380	8876	NM_004666	VNN1	32.354	up
chr1	151340674	151340795	diffreps_peak_275	7.74342	121	8991	NM_003944	SELENBP1	229.6	up
chr7	90042081	90042300	diffreps_peak_4546	7.46075	219	9069	NM_012129	CLDN12	9.55703	up
chr1	161569419	161569860	diffreps_peak_330	5.45261	441	9103	NM_201563	FCGR2C	156.1	up
chrX	129273769	129273846	diffreps_peak_5460	5.196	77	9131	NM_004208	AIFM1	148	up
chr17	56396450	56396655	diffreps_peak_2100	5.196	205	9256	NM_004758	BZRAP1	148	up
chr12	7639954	7640683	diffreps_peak_935	7.96209	729	9332	ENST00000396620	CD163	6.37047	up
chr20	30865453	30865568	diffreps_peak_2949	10.6165	115	9371	NM_004798	KIF3B	8.8119	up
chr13	100204420	100204580	diffreps_peak_1241	5.80669	160	9375	NM_004800	TM9SF2	5.1651	up
chr6	41884522	41884660	diffreps_peak_4281	7.99642	138	9477	NM_004275	MED20	237.8	up
chr21	28213316	28213480	diffreps_peak_3108	5.45261	164	9510	NM_006988	ADAMTS1	156.1	up
chr21	28214901	28215004	diffreps_peak_3110	5.45261	103	9510	NM_006988	ADAMTS1	156.1	up
chr21	28216543	28217728	diffreps_peak_3111	20	1185	9510	NM_006988	ADAMTS1	5.43109	up
chr21	28214657	28214800	diffreps_peak_3109	8.21205	143	9510	NM_006988	ADAMTS1	4.18539	up
chr14	78036726	78036851	diffreps_peak_1449	5.196	125	9517	NM_004863	SPTLC2	148	up
chr8	38067761	38068200	diffreps_peak_4756	20	439	9530	NM_004874	BAG4	6.29311	up
chr11	44972227	44972608	diffreps_peak_719	7.23666	381	9537	NM_006034	TP53I11	213.3	up
chr11	44964702	44964742	diffreps_peak_718	6.47432	40	9537	ENST00000525683	TP53I11	188.8	up
chr11	44954821	44956568	diffreps_peak_717	13.6161	1747	9537	NM_006034	TP53I11	4.23114	up
chr19	13264701	13265140	diffreps_peak_2315	20	439	9592	NM_004907	IER2	8.40523	up
chr7	148700641	148700840	diffreps_peak_4653	5.61615	199	9601	NM_004911	PDIA4	5.05503	up
chr2	99980733	99980884	diffreps_peak_2575	8.02141	151	9669	NM_015904	EIF5B	13.4863	up
chr20	3144261	3145040	diffreps_peak_2921	5.196	779	9762	NM_001282533	LZTS3	148	up
chr20	30746253	30746317	diffreps_peak_2948	5.196	64	9777	NM_014742	TM9SF4	148	up
chr11	46784176	46784312	diffreps_peak_725	20	136	9793	NM_014756	CKAP5	4.17201	up
chr8	53626661	53627026	diffreps_peak_4779	6.72876	365	9821	NM_014781	RB1CC1	197	up
chr18	9614475	9614605	diffreps_peak_2189	20	130	9989	NM_005134	PPP4R1	21.0127	up
chr6	25770294	25770528	diffreps_peak_4077	20	234	10050	NM_005495	SLC17A4	744	up
chr6	25779281	25780320	diffreps_peak_4079	6.47432	1039	10050	NM_005495	SLC17A4	188.8	up
chr6	25773740	25773902	diffreps_peak_4078	5.196	162	10050	NM_005495	SLC17A4	148	up
chr20	42193681	42193926	diffreps_peak_2972	20	245	10110	ENST00000373100	SGK2	531.7	up
chr20	42187607	42187799	diffreps_peak_2971	10.7667	192	10110	ENST00000373100	SGK2	327.6	up
chr20	42213491	42214317	diffreps_peak_2974	11.1971	826	10110	ENST00000373077	SGK2	31	up
chr7	91699343	91699520	diffreps_peak_4547	9.00623	177	10142	NM_005751	AKAP9	270.4	up
chr12	56600261	56600460	diffreps_peak_1022	9.75855	199	10193	NM_005785	RNF41	27.2955	up
chr8	126445558	126445851	diffreps_peak_4962	20	293	10221	NM_025195	TRIB1	121.311	up
chr8	126448247	126448960	diffreps_peak_4963	20	713	10221	NM_025195	TRIB1	53.3894	up
chr8	126442562	126443260	diffreps_peak_4960	20	698	10221	NM_025195	TRIB1	50.4228	up
chr8	126450201	126450400	diffreps_peak_4965	14.8085	199	10221	NM_025195	TRIB1	40.2803	up
chr8	126449321	126449720	diffreps_peak_4964	20	399	10221	NM_025195	TRIB1	21.67	up
chr8	126450441	126450647	diffreps_peak_4966	10.5573	206	10221	NM_025195	TRIB1	12.5889	up
chr13	95815375	95815470	diffreps_peak_1231	9.50999	95	10257	NM_005845	ABCC4	286.8	up
chr13	95953581	95953700	diffreps_peak_1235	9.50999	119	10257	NM_005845	ABCC4	286.8	up
chr2	238785865	238786004	diffreps_peak_2891	20	139	10267	NM_005855	RAMP1	26.638	up
chr2	238767535	238767770	diffreps_peak_2888	20	235	10267	ENST00000404910	RAMP1	19.29	up
chr4	42425633	42425722	diffreps_peak_3642	6.72876	89	10396	NM_006095	ATP8A1	197	up
chr8	134258858	134258906	diffreps_peak_4987	20	48	10397	NM_006096	NDRG1	16.6805	up
chr8	134260117	134260169	diffreps_peak_4988	20	52	10397	NM_006096	NDRG1	15.4567	up
chr8	134308979	134309340	diffreps_peak_5020	12.9309	361	10397	NM_001135242	NDRG1	9	up
chr8	134292474	134292510	diffreps_peak_5015	6.59437	36	10397	NM_006096	NDRG1	8.68966	up
chr8	134296999	134297139	diffreps_peak_5016	20	140	10397	ENST00000522738	NDRG1	7.39724	up
chr8	134309381	134309547	diffreps_peak_5021	7.28207	166	10397	NM_006096	NDRG1	6.71061	up
chr7	23293787	23293931	diffreps_peak_4427	14.2733	144	10457	NM_002510	GPNMB	22.1333	up
chr7	23292925	23293078	diffreps_peak_4426	11.7053	153	10457	NM_002510	GPNMB	18.6118	up
chr7	23309585	23309794	diffreps_peak_4431	20	209	10457	NM_002510	GPNMB	13.1232	up
chr7	23313683	23314060	diffreps_peak_4433	6.66302	377	10457	NM_002510	GPNMB	11.5647	up
chr7	23307504	23307607	diffreps_peak_4430	6.19629	103	10457	NM_002510	GPNMB	6.878	up
chr7	23286315	23286546	diffreps_peak_4425	20	231	10457	NM_002510	GPNMB	6.25391	up
chr7	23300074	23300392	diffreps_peak_4428	13.045	318	10457	NM_002510	GPNMB	5.08933	up
chr8	71068205	71068400	diffreps_peak_4841	20	195	10499	NM_006540	NCOA2	26.0159	up
chr8	71315934	71315940	diffreps_peak_4844	6.66024	6	10499	NM_006540	NCOA2	19.25	up
chr8	71068581	71068980	diffreps_peak_4842	20	399	10499	NM_006540	NCOA2	8.90435	up
chr4	2251021	2251400	diffreps_peak_3604	5.45261	379	10608	NM_006454	MXD4	156.1	up
chr4	95575610	95575791	diffreps_peak_3699	20	181	10611	NM_006457	PDLIM5	24.9739	up
chr4	95583572	95583688	diffreps_peak_3701	20	116	10611	NM_006457	PDLIM5	24.9337	up
chr13	38153997	38154128	diffreps_peak_1173	9.76163	131	10631	NM_006475	POSTN	294.9	up
chr13	38158105	38158240	diffreps_peak_1174	7.23666	135	10631	NM_006475	POSTN	213.3	up
chr13	38160918	38161065	diffreps_peak_1175	6.66024	147	10631	NM_006475	POSTN	19.25	up
chr2	27323941	27324756	diffreps_peak_2480	13.7727	815	10669	NM_006569	CGREF1	425.6	up
chr10	103546201	103546344	diffreps_peak_606	5.47862	143	10724	NM_012215	MGEA5	16.1591	up
chr4	778744	779680	diffreps_peak_3598	7.34019	936	10815	NM_006651	CPLX1	12.5255	up
chrX	118377121	118377320	diffreps_peak_5447	6.42335	199	10857	NM_006667	PGRMC1	18.6288	up
chr12	106632841	106633060	diffreps_peak_1113	20	219	10970	NM_006825	CKAP4	11.6727	up
chr11	130297461	130298000	diffreps_peak_906	20	539	11095	NM_007037	ADAMTS8	4.00662	up
chr6	26368792	26369140	diffreps_peak_4105	8.70617	348	11118	NM_007047	BTN3A2	14.4471	up
chr6	26406136	26406484	diffreps_peak_4106	6.72876	348	11119	NM_007048	BTN3A1	197	up
chr2	241556392	241556960	diffreps_peak_2900	13.0211	568	11132	ENST00000270364	CAPN10	401.1	up
chr22	51221196	51221420	diffreps_peak_3274	6.47432	224	11158	ENST00000413505	RABL2B	188.8	up
chr8	37611432	37611820	diffreps_peak_4752	20	388	11160	NM_007175	ERLIN2	26.926	up
chr12	93778901	93778938	diffreps_peak_1074	6.47432	37	11163	ENST00000546925	NUDT4	188.8	up
chr12	93772325	93772566	diffreps_peak_1073	5.7087	241	11163	NM_001301022	NUDT4	164.3	up
chr12	93788384	93788495	diffreps_peak_1075	20	111	11163	NM_019094	NUDT4	18.962	up
chr12	93789264	93789309	diffreps_peak_1076	8.93513	45	11163	NM_019094	NUDT4	14.7686	up
chr12	93792543	93792631	diffreps_peak_1077	6.62822	88	11163	NM_199040	NUDT4	4.23968	up
chrX	65241579	65242560	diffreps_peak_5354	6.21952	981	11326	NM_001184830	VSIG4	180.6	up
chr2	165697665	165697928	diffreps_peak_2679	5.196	263	22837	NM_014900	COBLL1	148	up
chr9	114356501	114356547	diffreps_peak_5210	13.2715	46	22949	NM_012212	PTGR1	409.2	up
chr9	114359596	114359712	diffreps_peak_5211	20	116	22949	NM_012212	PTGR1	44.5451	up
chr9	114361882	114362135	diffreps_peak_5212	15.6536	253	22949	NM_001146108	PTGR1	24.0549	up
chr9	114341075	114341231	diffreps_peak_5207	20	156	22949	NM_012212	PTGR1	15.86	up
chr9	114348277	114348445	diffreps_peak_5208	15.6536	168	22949	NM_012212	PTGR1	10.4255	up
chr9	114332141	114332489	diffreps_peak_5206	11.8785	348	22949	uc010mue.3	PTGR1	6.09069	up
chr3	155199061	155200840	diffreps_peak_3521	7.99642	1779	23007	NM_014996	PLCH1	237.8	up
chr13	109859061	109859440	diffreps_peak_1291	5.196	379	23026	NM_015011	MYO16	148	up
chr13	109779629	109780039	diffreps_peak_1290	5.196	410	23026	ENST00000457511	MYO16	148	up
chr3	129324171	129324600	diffreps_peak_3465	7.27903	429	23129	NM_015103	PLXND1	5.47405	up
chr12	133335401	133335860	diffreps_peak_1154	8.24919	459	23141	ENST00000539605	ANKLE2	245.9	up
chr5	15500421	15500822	diffreps_peak_3798	5.45261	401	23194	ENST00000504595	FBXL7	156.1	up
chr8	143693844	143695833	diffreps_peak_5045	12.521	1989	23237	NM_015193	ARC	384.8	up
chr4	154505977	154506083	diffreps_peak_3750	5.196	106	23240	uc010ips.1	KIAA0922	148	up
chr13	113733021	113733053	diffreps_peak_1306	5.45261	32	23263	NM_024979	MCF2L	156.1	up
chr10	101689781	101689980	diffreps_peak_601	5.7087	199	23268	ENST00000543621	DNMBP	164.3	up
chr8	28999673	28999820	diffreps_peak_4744	6.21952	147	23303	NM_015254	KIF13B	180.6	up
chr10	99093141	99093460	diffreps_peak_597	7.11399	319	23401	NM_012083	FRAT2	12.2078	up
chr14	23609679	23609833	diffreps_peak_1383	8.02141	154	23428	NM_012244	SLC7A8	13.4863	up
chr12	130880941	130882400	diffreps_peak_1151	6.98287	1459	23504	NM_015347	RIMBP2	205.1	up
chr5	54720941	54721409	diffreps_peak_3838	20	468	23517	NM_015360	SKIV2L2	7.3438	up
chr1	85787121	85787251	diffreps_peak_152	6.9699	130	23576	NM_012137	DDAH1	5.82148	up
chr1	54870530	54870603	diffreps_peak_127	6.21952	73	23648	NM_018070	SSBP3	180.6	up
chr2	193041468	193043720	diffreps_peak_2795	14.5232	2252	23671	NM_001305145	TMEFF2	450.1	up
chr2	192922404	192922501	diffreps_peak_2769	13.2715	97	23671	NM_016192	TMEFF2	409.2	up
chr2	192818404	192818563	diffreps_peak_2752	5.96432	159	23671	NM_016192	TMEFF2	172.5	up
chr2	193056605	193056715	diffreps_peak_2799	20	110	23671	NM_016192	TMEFF2	23.698	up
chr2	193049079	193049209	diffreps_peak_2797	20	130	23671	NM_016192	TMEFF2	21.4668	up
chr2	193059078	193059659	diffreps_peak_2800	20	581	23671	NM_016192	TMEFF2	18.1277	up
chr2	193043801	193044420	diffreps_peak_2796	9.44171	619	23671	NM_001305145	TMEFF2	11.504	up
chr10	103347589	103348160	diffreps_peak_604	5.71434	571	25911	ENST00000416979	DPCD	16.7803	up
chr18	67872863	67872962	diffreps_peak_2249	10.2644	99	25914	NM_173630	RTTN	311.3	up
chr18	67802419	67802516	diffreps_peak_2244	10.0131	97	25914	NM_173630	RTTN	303.1	up
chr18	67801708	67801777	diffreps_peak_2243	7.23666	69	25914	NM_173630	RTTN	213.3	up
chr18	67781680	67781835	diffreps_peak_2242	7.23666	155	25914	NM_173630	RTTN	213.3	up
chr18	67817206	67817323	diffreps_peak_2245	6.21952	117	25914	NM_173630	RTTN	180.6	up
chr3	66550613	66551435	diffreps_peak_3351	14.4775	822	26018	ENST00000383703	LRIG1	5.22741	up
chr17	31254927	31255255	diffreps_peak_2029	5.196	328	26022	NM_015544	TMEM98	148	up
chr21	30339261	30339480	diffreps_peak_3112	7.23666	219	26046	NM_015565	LTN1	213.3	up
chr2	97482681	97483040	diffreps_peak_2572	7.49018	359	26505	NM_017623	CNNM3	221.5	up
chr7	89790118	89790500	diffreps_peak_4539	6.29191	382	26872	NM_012449	STEAP1	4.62828	up
chr8	145109463	145109816	diffreps_peak_5065	7.49018	353	26873	uc003zas.1	OPLAH	221.5	up
chr8	145114764	145114988	diffreps_peak_5067	20	224	26873	NM_017570	OPLAH	27.898	up
chr8	145112311	145112826	diffreps_peak_5066	6.57858	515	26873	uc003zat.1	OPLAH	5.60268	up
chr7	106829736	106829893	diffreps_peak_4588	5.96432	157	26959	NM_012257	HBP1	172.5	up
chr5	132203301	132203560	diffreps_peak_3927	7.65628	259	27089	NM_014402	UQCRQ	8.022	up
chr16	89657534	89657668	diffreps_peak_1936	5.196	134	27132	NM_014427	CPNE7	148	up
chr3	150263441	150263565	diffreps_peak_3509	8.57246	124	27230	ENST00000491660	SERP1	4.47568	up
chr10	112653848	112653956	diffreps_peak_614	8.33633	108	27250	NM_014456	PDCD4	10.4218	up
chr20	49576081	49576280	diffreps_peak_2988	8.24919	199	27304	NM_014484	MOCS3	245.9	up
chr3	167727881	167728206	diffreps_peak_3537	20	325	27333	NM_014498	GOLIM4	972.6	up
chr3	167761166	167761317	diffreps_peak_3540	14.2733	151	27333	NM_014498	GOLIM4	441.9	up
chr3	167813021	167813580	diffreps_peak_3541	20	559	27333	NM_014498	GOLIM4	35.5804	up
chr3	167745515	167745625	diffreps_peak_3538	6.21412	110	27333	NM_014498	GOLIM4	10.9255	up
chr3	167750521	167750640	diffreps_peak_3539	8.48879	119	27333	NM_014498	GOLIM4	5.22212	up
chr9	132571721	132572100	diffreps_peak_5236	15.2556	379	27348	NM_014506	TOR1B	474.6	up
chr7	82579321	82579720	diffreps_peak_4521	9.00623	399	27445	NM_014510	PCLO	270.4	up
chr7	82545581	82546189	diffreps_peak_4519	6.47432	608	27445	NM_014510	PCLO	188.8	up
chr7	82784063	82785708	diffreps_peak_4526	20	1645	27445	NM_014510	PCLO	41.9843	up
chr7	82763565	82764740	diffreps_peak_4525	13.1208	1175	27445	NM_014510	PCLO	35.9545	up
chr7	82791661	82792197	diffreps_peak_4527	12.6363	536	27445	NM_014510	PCLO	19.8902	up
chr7	82581171	82583740	diffreps_peak_4522	20	2569	27445	NM_014510	PCLO	14.7727	up
chr7	82585101	82586251	diffreps_peak_4524	10.11	1150	27445	NM_014510	PCLO	12.1538	up
chr7	82584041	82585040	diffreps_peak_4523	6.62822	999	27445	NM_014510	PCLO	4.23968	up
chrX	55478521	55479860	diffreps_peak_5346	20	1339	28986	NM_014061	MAGEH1	112.679	up
chr7	150068252	150068420	diffreps_peak_4674	5.54518	168	29803	ENST00000425389	REPIN1	9.96471	up
chr3	127379220	127380002	diffreps_peak_3458	15.3525	782	50512	NM_015720	PODXL2	41.5227	up
chr3	127391110	127391653	diffreps_peak_3459	8.93513	543	50512	NM_015720	PODXL2	14.7686	up
chr8	145690792	145691050	diffreps_peak_5078	9.50999	258	50626	ENST00000530637	CYHR1	286.8	up
chr8	145690361	145690620	diffreps_peak_5077	8.24919	259	50626	ENST00000403000	CYHR1	245.9	up
chr8	75737020	75737757	diffreps_peak_4859	6.47432	737	51050	ENST00000523773	PI15	188.8	up
chr8	75756215	75756334	diffreps_peak_4860	6.89738	119	51050	NM_015886	PI15	19.8712	up
chrX	12903701	12906380	diffreps_peak_5280	12.0203	2679	51284	NM_016562	TLR7	368.4	up
chr19	8367010	8367489	diffreps_peak_2280	20	479	51293	NM_016579	CD320	14.7186	up
chr19	8373032	8373240	diffreps_peak_2283	8.02141	208	51293	NM_016579	CD320	13.4863	up
chr19	8368738	8368972	diffreps_peak_2281	20	234	51293	NM_016579	CD320	12.7492	up
chr6	5998381	5999437	diffreps_peak_4052	5.58253	1056	51299	NM_016588	NRN1	6.388	up
chr18	48722936	48723420	diffreps_peak_2231	20	484	51320	NM_016626	MEX3C	16.1229	up
chr8	143808620	143809200	diffreps_peak_5046	20	580	51337	NM_016647	THEM6	23.208	up
chr3	119348230	119348658	diffreps_peak_3424	6.72876	428	51365	NM_015900	PLA1A	197	up
chr3	119336865	119337033	diffreps_peak_3423	5.96432	168	51365	NM_015900	PLA1A	172.5	up
chr3	51708286	51708440	diffreps_peak_3325	6.88826	154	51368	NM_015926	TEX264	11.8863	up
chr3	48311241	48311580	diffreps_peak_3318	9.50999	339	51385	NM_016089	ZNF589	286.8	up
chr3	48302302	48302429	diffreps_peak_3317	6.59437	127	51385	NM_016089	ZNF589	8.68966	up
chr7	151573591	151574316	diffreps_peak_4692	20	725	51422	NM_016203	PRKAG2	11.7832	up
chr2	189452581	189452800	diffreps_peak_2743	10.5156	219	51454	ENST00000451191	GULP1	319.4	up
chr2	189458581	189458820	diffreps_peak_2744	6.98287	239	51454	ENST00000451191	GULP1	205.1	up
chr14	100605501	100606454	diffreps_peak_1484	6.72876	953	51466	ENST00000544450	EVL	197	up
chrX	100880501	100880720	diffreps_peak_5428	10.2644	219	51566	NM_016607	ARMCX3	311.3	up
chr8	29927361	29927575	diffreps_peak_4746	20	214	51669	NM_016127	SARAF	6.20847	up
chr10	114164462	114164564	diffreps_peak_618	5.45261	102	51703	NM_016234	ACSL5	156.1	up
chr10	114154675	114154860	diffreps_peak_617	15.4775	185	51703	NM_016234	ACSL5	23.7333	up
chr10	114185095	114185239	diffreps_peak_623	5.00824	144	51703	NM_016234	ACSL5	14.9242	up
chr10	114186975	114187460	diffreps_peak_624	5.3235	485	51703	NM_016234	ACSL5	9.64314	up
chr10	114182082	114182199	diffreps_peak_622	11.4705	117	51703	NM_016234	ACSL5	9.33601	up
chr10	114135955	114136206	diffreps_peak_616	5.58032	251	51703	NM_016234	ACSL5	4.6263	up
chr20	19981661	19982080	diffreps_peak_2938	20	419	54453	NM_018993	RIN2	48.3882	up
chr5	16616760	16617167	diffreps_peak_3801	6.21952	407	54463	NM_001034850	FAM134B	180.6	up
chr5	16474681	16475343	diffreps_peak_3800	14.8754	662	54463	NM_019000	FAM134B	5.31015	up
chrX	100871201	100871540	diffreps_peak_5427	5.47862	339	54470	NM_019007	ARMCX6	16.1591	up
chr11	1323813	1324020	diffreps_peak_660	6.21952	207	54472	ENST00000527886	TOLLIP	180.6	up
chr4	40516532	40516775	diffreps_peak_3638	5.10254	243	54502	ENST00000381793	RBM47	9.32549	up
chr7	87022263	87022383	diffreps_peak_4534	13.5216	120	54677	NM_021151	CROT	417.4	up
chr7	86988521	86988920	diffreps_peak_4529	7.99642	399	54677	NM_001243745	CROT	237.8	up
chr7	86990705	86990887	diffreps_peak_4530	20	182	54677	NM_021151	CROT	30.1373	up
chr7	87028301	87029112	diffreps_peak_4535	5.10254	811	54677	NM_021151	CROT	9.32549	up
chr3	183368521	183368960	diffreps_peak_3563	7.44559	439	54800	NM_017644	KLHL24	7.858	up
chr14	45397981	45398394	diffreps_peak_1404	5.24324	413	54813	NM_017658	KLHL28	15.5379	up
chr8	38162765	38162940	diffreps_peak_4762	6.21952	175	54904	NM_023034	WHSC1L1	180.6	up
chr9	20658307	20658458	diffreps_peak_5106	5.45261	151	54914	ENST00000380249	FOCAD	156.1	up
chr3	101283961	101284300	diffreps_peak_3375	20	339	54931	NM_017819	TRMT10C	580.7	up
chr19	39410761	39410789	diffreps_peak_2361	6.63667	28	54938	NM_017827	SARS2	4.48831	up
chr20	62582111	62582200	diffreps_peak_3061	8.75408	89	54963	NM_001193379	UCKL1	262.3	up
chr1	223537441	223537544	diffreps_peak_431	7.74342	103	55061	NM_017982	SUSD4	229.6	up
chr3	107910367	107910490	diffreps_peak_3386	5.00824	123	55081	NM_018010	IFT57	14.9242	up
chr3	107881101	107881502	diffreps_peak_3385	8.33633	401	55081	NM_018010	IFT57	10.4218	up
chr7	127983729	127983962	diffreps_peak_4607	5.96432	233	55131	NM_018077	RBM28	172.5	up
chr1	150620721	150621020	diffreps_peak_272	20	299	55204	NM_018178	GOLPH3L	7.72116	up
chr3	189692346	189692474	diffreps_peak_3576	7.99642	128	55214	NM_018192	P3H2	237.8	up
chr3	189838201	189838908	diffreps_peak_3577	5.48487	707	55214	NM_018192	P3H2	5.52894	up
chr8	98817580	98817680	diffreps_peak_4915	12.8697	100	55353	NM_018407	LAPTM4B	20.2118	up
chr2	239147501	239148209	diffreps_peak_2896	6.47432	708	55502	ENST00000409160	HES6	188.8	up
chr19	51340370	51340469	diffreps_peak_2433	5.7087	99	55554	ENST00000326856	KLK15	164.3	up
chr1	70650467	70650597	diffreps_peak_140	5.196	130	55631	NM_017768	LRRC40	148	up
chr8	110587561	110588242	diffreps_peak_4938	10.0131	681	55638	NM_017786	SYBU	303.1	up
chr8	110590096	110590246	diffreps_peak_4939	5.196	150	55638	NM_017786	SYBU	148	up
chr9	139727481	139728080	diffreps_peak_5253	12.2706	599	55684	uc004cjm.2	RABL6	376.6	up
chr2	131356837	131357148	diffreps_peak_2630	20	311	55997	NM_032545	CFC1	1732	up
chr2	131349821	131350649	diffreps_peak_2629	8.50173	828	55997	NM_032545	CFC1	254.1	up
chr10	115987796	115988841	diffreps_peak_629	11.5192	1045	56165	uc001lbf.3	TDRD1	352.1	up
chr10	115973104	115973347	diffreps_peak_628	8.75408	243	56165	NM_198795	TDRD1	262.3	up
chr10	115963081	115963326	diffreps_peak_626	5.7087	245	56165	uc010qsc.2	TDRD1	164.3	up
chr10	115970339	115970507	diffreps_peak_627	5.196	168	56165	NM_198795	TDRD1	148	up
chr3	124635163	124635327	diffreps_peak_3448	20	164	56667	NM_033049	MUC13	1005.3	up
chr3	124646378	124646837	diffreps_peak_3450	20	459	56667	NM_033049	MUC13	678.7	up
chr3	124626993	124627195	diffreps_peak_3445	20	202	56667	NM_033049	MUC13	613.4	up
chr3	124624288	124625589	diffreps_peak_3444	20	1301	56667	NM_033049	MUC13	515.4	up
chr3	124653504	124653595	diffreps_peak_3451	13.7727	91	56667	NM_033049	MUC13	425.6	up
chr3	124631957	124632087	diffreps_peak_3447	20	130	56667	NM_033049	MUC13	15.206	up
chr8	40010986	40012140	diffreps_peak_4767	20	1154	56892	NM_020130	C8orf4	6.55546	up
chr12	100377961	100378432	diffreps_peak_1095	7.23666	471	56899	NM_152788	ANKS1B	213.3	up
chr3	158390138	158390482	diffreps_peak_3525	6.09786	344	56925	NM_020169	LXN	4.26799	up
chr20	56284529	56285031	diffreps_peak_3027	20	502	56937	NM_020182	PMEPA1	4.803	up
chr5	133295184	133295340	diffreps_peak_3930	14.6536	156	56951	NM_020199	C5orf15	13.248	up
chr7	100463581	100464040	diffreps_peak_4575	8.75408	459	56996	NM_020246	SLC12A9	262.3	up
chr2	237489521	237490760	diffreps_peak_2883	15.6536	1239	57007	NM_020311	ACKR3	490.9	up
chr2	237489082	237489620	diffreps_peak_2882	5.37979	538	57007	NM_020311	ACKR3	6.226	up
chr4	125593181	125593440	diffreps_peak_3724	13.1957	259	57182	NM_020337	ANKRD50	6.98471	up
chr20	20693017	20693266	diffreps_peak_2939	5.09594	249	57186	NM_020343	RALGAPA2	5.26688	up
chr8	142264341	142264728	diffreps_peak_5035	8.11211	387	57210	NM_001286646	SLC45A4	5.07554	up
chr14	52937229	52937398	diffreps_peak_1418	9.00623	169	57544	NM_020784	TXNDC16	270.4	up
chr14	53009088	53009171	diffreps_peak_1421	5.7087	83	57544	NM_020784	TXNDC16	164.3	up
chr14	52957556	52957723	diffreps_peak_1419	8.70617	167	57544	NM_020784	TXNDC16	14.4471	up
chr14	52977957	52978108	diffreps_peak_1420	5.3235	151	57544	NM_020784	TXNDC16	9.64314	up
chr1	159897549	159897677	diffreps_peak_305	7.23666	128	57549	NM_020789	IGSF9	213.3	up
chr19	11373072	11373120	diffreps_peak_2297	20	48	57572	NM_020812	DOCK6	57.1646	up
chr17	79418996	79419133	diffreps_peak_2173	20	137	57597	NM_001291324	BAHCC1	539.9	up
chr17	79414061	79414420	diffreps_peak_2170	5.7087	359	57597	NM_001291324	BAHCC1	164.3	up
chr17	79427891	79429072	diffreps_peak_2175	20	1181	57597	NM_001291324	BAHCC1	22.882	up
chr17	79430636	79433358	diffreps_peak_2176	20	2722	57597	NM_001291324	BAHCC1	22.228	up
chr17	79418693	79418800	diffreps_peak_2172	7.34019	107	57597	NM_001291324	BAHCC1	12.5255	up
chr17	79414461	79414874	diffreps_peak_2171	8.77714	413	57597	NM_001291324	BAHCC1	10.8541	up
chr17	79409301	79410590	diffreps_peak_2169	13.1972	1289	57597	NM_001291324	BAHCC1	10.3859	up
chr4	170017321	170017540	diffreps_peak_3767	8.16271	219	57630	NM_020870	SH3RF1	6.47919	up
chr3	3886047	3888020	diffreps_peak_3276	20	1973	57633	NM_020873	LRRN1	8.2628	up
chr2	120935721	120936220	diffreps_peak_2601	7.23666	499	57669	NM_020909	EPB41L5	213.3	up
chr11	41480980	41481186	diffreps_peak_716	14.5232	206	57689	NM_020929	LRRC4C	450.1	up
chr2	98156496	98156569	diffreps_peak_2574	6.21952	73	57730	NM_025190	ANKRD36B	180.6	up
chr20	58571416	58571643	diffreps_peak_3037	13.7727	227	60437	NM_021810	CDH26	425.6	up
chr4	177249348	177249380	diffreps_peak_3777	5.76753	32	60559	NM_021928	SPCS3	10.2863	up
chr6	3456421	3457256	diffreps_peak_4048	7.79392	835	63027	ENST00000436008	SLC22A23	13.1686	up
chrX	53111541	53111920	diffreps_peak_5337	5.96432	379	64061	NM_022117	TSPYL2	172.5	up
chr10	70044837	70045167	diffreps_peak_548	6.72876	330	64081	NM_001033083	PBLD	197	up
chr2	238485226	238485300	diffreps_peak_2886	5.196	74	64284	ENST00000430445	RAB17	148	up
chr19	34112860	34113080	diffreps_peak_2350	10.7171	220	64377	NM_001127895	CHST8	29.7652	up
chr7	112407321	112407799	diffreps_peak_4599	7.33394	478	64418	NM_022484	TMEM168	4.27929	up
chr16	332614	333368	diffreps_peak_1738	13.7727	754	64714	uc002cgn.1	PDIA2	425.6	up
chr7	137567157	137567374	diffreps_peak_4627	6.88826	217	64764	NM_194071	CREB3L2	11.8863	up
chr3	123679990	123680255	diffreps_peak_3443	8.50173	265	64770	NM_022757	CCDC14	254.1	up
chr17	77083081	77083420	diffreps_peak_2158	6.72876	339	64772	NM_001042573	ENGASE	197	up
chr17	77082301	77082600	diffreps_peak_2157	5.196	299	64772	NM_001042573	ENGASE	148	up
chr20	2815959	2816240	diffreps_peak_2919	5.23826	281	64773	ENST00000474714	PCED1A	4.83624	up
chr8	121013763	121013949	diffreps_peak_4948	7.74342	186	64798	NM_022783	DEPTOR	229.6	up
chr8	121019043	121019114	diffreps_peak_4949	6.21412	71	64798	NM_022783	DEPTOR	10.9255	up
chr20	45187801	45188837	diffreps_peak_2979	7.49018	1036	64849	NM_022829	SLC13A3	221.5	up
chr1	32799941	32800698	diffreps_peak_91	20	757	65108	NM_023009	MARCKSL1	10.4848	up
chr9	95947201	95947780	diffreps_peak_5186	14.5232	579	65268	ENST00000448039	WNK2	450.1	up
chr8	81426144	81426243	diffreps_peak_4881	10.2644	99	65986	NM_023929	ZBTB10	311.3	up
chr8	81412521	81412617	diffreps_peak_4880	14.5744	96	65986	NM_023929	ZBTB10	39.6667	up
chr8	81411728	81412120	diffreps_peak_4878	20	392	65986	NM_023929	ZBTB10	25.3449	up
chr8	81412141	81412340	diffreps_peak_4879	12.8135	199	65986	NM_023929	ZBTB10	14.7533	up
chr8	81398447	81399860	diffreps_peak_4873	20	1413	65986	NM_023929	ZBTB10	11.5054	up
chr8	81431457	81432080	diffreps_peak_4882	20	623	65986	NM_023929	ZBTB10	11.0078	up
chr11	77727341	77728316	diffreps_peak_836	5.196	975	65987	NM_023930	KCTD14	148	up
chr20	3185182	3185331	diffreps_peak_2922	6.72876	149	65992	ENST00000380201	DDRGK1	197	up
chr7	150033806	150035245	diffreps_peak_4673	20	1439	65999	NM_023942	LRRC61	8.75253	up
chr19	16799121	16799500	diffreps_peak_2323	5.45261	379	79041	NM_024074	TMEM38A	156.1	up
chr20	2463941	2464380	diffreps_peak_2914	6.47432	439	79175	NM_024325	ZNF343	188.8	up
chr16	54318821	54319180	diffreps_peak_1874	20	359	79191	NM_024336	IRX3	605.2	up
chr16	54319901	54320378	diffreps_peak_1875	5.95163	477	79191	NM_024336	IRX3	8.03979	up
chrX	80370081	80370729	diffreps_peak_5412	7.56684	648	79366	NM_030763	HMGN5	12.8471	up
chrX	106033415	106033512	diffreps_peak_5430	6.72876	97	79589	NM_024539	RNF128	197	up
chr9	99961321	99961700	diffreps_peak_5199	5.45261	379	79692	uc004axd.2	ZNF322	156.1	up
chr3	169557181	169558119	diffreps_peak_3547	8.24919	938	79782	NM_001277127	LRRC31	245.9	up
chr3	169565907	169566075	diffreps_peak_3548	6.72876	168	79782	NM_024727	LRRC31	197	up
chr7	40356358	40356454	diffreps_peak_4478	5.7087	96	79783	NM_024728	SUGCT	164.3	up
chr8	144640851	144641060	diffreps_peak_5051	9.62395	209	79792	ENST00000534018	GSDMD	15.7294	up
chr8	144641946	144643593	diffreps_peak_5052	20	1647	79792	uc003yyi.3	GSDMD	7.43205	up
chr4	69816763	69817509	diffreps_peak_3672	6.98287	746	79799	NM_024743	UGT2A3	205.1	up
chr2	172180421	172180872	diffreps_peak_2700	7.23557	451	79828	NM_024770	METTL8	7.696	up
chr2	228243801	228244022	diffreps_peak_2869	20	221	79853	NM_024795	TM4SF20	2426	up
chr2	228227001	228228728	diffreps_peak_2866	20	1727	79853	NM_024795	TM4SF20	2181	up
chr2	228230808	228230960	diffreps_peak_2867	20	152	79853	NM_024795	TM4SF20	850.2	up
chr2	228235630	228235696	diffreps_peak_2868	20	66	79853	NM_024795	TM4SF20	629.7	up
chr19	16664241	16664720	diffreps_peak_2322	20	479	79939	NM_024881	SLC35E1	8.0239	up
chr12	49742548	49743495	diffreps_peak_1004	6.21952	947	79962	NM_024902	DNAJC22	180.6	up
chr12	49745099	49745560	diffreps_peak_1005	7.78824	461	79962	NM_024902	DNAJC22	5.28889	up
chr22	38504261	38504348	diffreps_peak_3218	7.74342	87	80115	NM_025045	BAIAP2L2	229.6	up
chr22	38480895	38481382	diffreps_peak_3216	6.98287	487	80115	NM_025045	BAIAP2L2	205.1	up
chr4	79461701	79462400	diffreps_peak_3683	7.99642	699	80144	NM_025074	FRAS1	237.8	up
chr4	78978723	78979100	diffreps_peak_3682	11.4731	377	80144	NM_025074	FRAS1	18.2902	up
chr11	62159550	62160320	diffreps_peak_769	5.96432	770	80150	NM_025080	ASRGL1	172.5	up
chr11	294941	295420	diffreps_peak_651	7.74342	479	80162	NM_025092	ATHL1	229.6	up
chr15	44067919	44068121	diffreps_peak_1661	6.72876	202	80237	NM_025165	ELL3	197	up
chr15	44065301	44065424	diffreps_peak_1659	5.96432	123	80237	NM_025165	ELL3	172.5	up
chr15	44066793	44066971	diffreps_peak_1660	5.45261	178	80237	NM_025165	ELL3	156.1	up
chr6	31831141	31831525	diffreps_peak_4256	6.2765	384	80736	NM_025257	SLC44A4	4.34083	up
chr14	105995381	105995900	diffreps_peak_1550	5.23826	519	80757	NM_025268	TMEM121	4.83624	up
chr18	346294	347341	diffreps_peak_2184	9.21976	1047	81035	NM_130386	COLEC12	11.2891	up
chr2	30480298	30480940	diffreps_peak_2488	20	642	81606	NM_030915	LBH	572.5	up
chr8	70744481	70745625	diffreps_peak_4838	11.0176	1144	81796	NM_001146008	SLCO5A1	335.8	up
chr3	122259318	122259400	diffreps_peak_3430	6.66024	82	83666	NM_031458	PARP9	19.25	up
chr3	122246941	122247380	diffreps_peak_3429	7.46075	439	83666	NM_031458	PARP9	9.55703	up
chr8	75941621	75941752	diffreps_peak_4864	5.7087	131	83690	NM_031461	CRISPLD1	164.3	up
chr8	75896707	75897155	diffreps_peak_4861	11.9378	448	83690	NM_031461	CRISPLD1	18.9294	up
chr8	75924667	75924786	diffreps_peak_4862	7.44559	119	83690	NM_031461	CRISPLD1	7.858	up
chr8	75928799	75928940	diffreps_peak_4863	15.6536	141	83690	NM_031461	CRISPLD1	6.51689	up
chr8	38848821	38849064	diffreps_peak_4766	15.2556	243	83877	NM_031940	TM2D2	9.14648	up
chr18	2890661	2891800	diffreps_peak_2186	6.98287	1139	84034	NM_032048	EMILIN2	205.1	up
chr11	6245608	6245700	diffreps_peak_672	5.7087	92	84067	NM_032127	FAM160A2	164.3	up
chr20	40033861	40034129	diffreps_peak_2968	10.1217	268	84181	NM_032221	CHD6	6.27778	up
chr7	30893009	30893075	diffreps_peak_4440	5.7087	66	84182	NM_032222	FAM188B	164.3	up
chr7	140058439	140058585	diffreps_peak_4636	5.7087	146	84255	NM_032295	SLC37A3	164.3	up
chr8	117783781	117784040	diffreps_peak_4943	9.51923	259	84294	NM_032334	UTP23	26.6742	up
chrX	133507341	133507480	diffreps_peak_5469	7.49018	139	84295	NM_032335	PHF6	221.5	up
chr11	75512341	75512581	diffreps_peak_810	7.23666	240	84649	NM_032564	DGAT2	213.3	up
chr12	3750897	3751004	diffreps_peak_916	5.196	107	84766	NM_001144958	CRACR2A	148	up
chr12	3862180	3862366	diffreps_peak_919	5.71434	186	84766	NM_032680	CRACR2A	16.7803	up
chr8	145051319	145051820	diffreps_peak_5061	14.0408	501	84875	NM_032789	PARP10	21.8118	up
chr9	116929968	116931020	diffreps_peak_5214	10.3154	1052	85301	NM_032888	COL27A1	16.6902	up
chr1	205649521	205649630	diffreps_peak_402	20	109	85414	NM_033102	SLC45A3	6.36663	up
chr20	62195461	62195820	diffreps_peak_3056	12.6395	359	85441	NM_033405	HELZ2	34.7121	up
chr20	62195121	62195320	diffreps_peak_3055	6.19629	199	85441	NM_033405	HELZ2	6.878	up
chr3	158409141	158409520	diffreps_peak_3526	11.4731	379	85476	NM_024996	GFM1	18.2902	up
chr15	30654241	30655014	diffreps_peak_1644	5.196	773	89832	NM_139320	CHRFAM7A	148	up
chr8	58907201	58907365	diffreps_peak_4803	20	164	90362	NM_147189	FAM110B	899.1	up
chr8	59058861	59059320	diffreps_peak_4824	14.2733	459	90362	NM_147189	FAM110B	441.9	up
chr8	59059361	59060020	diffreps_peak_4825	20	659	90362	NM_147189	FAM110B	32.7843	up
chr21	44338421	44339280	diffreps_peak_3133	9.76163	859	90625	NM_001308491	ERVH48-1	294.9	up
chr8	145691741	145691901	diffreps_peak_5079	6.72876	160	90990	NM_145754	KIFC2	197	up
chr10	37470371	37470444	diffreps_peak_512	20	73	91074	NM_052997	ANKRD30A	1054.3	up
chr10	37458579	37458652	diffreps_peak_507	20	73	91074	uc021ppc.1	ANKRD30A	997.1	up
chr10	37465084	37465146	diffreps_peak_510	20	62	91074	uc021ppc.1	ANKRD30A	809.3	up
chr10	37474567	37474640	diffreps_peak_514	20	73	91074	NM_052997	ANKRD30A	621.5	up
chr10	37462766	37462839	diffreps_peak_509	20	73	91074	uc021ppc.1	ANKRD30A	605.2	up
chr10	37476885	37476947	diffreps_peak_515	20	62	91074	NM_052997	ANKRD30A	515.4	up
chr10	37454021	37454083	diffreps_peak_505	20	62	91074	NM_052997	ANKRD30A	507.2	up
chr10	37507907	37508825	diffreps_peak_518	12.521	918	91074	NM_052997	ANKRD30A	384.8	up
chr10	37486335	37486408	diffreps_peak_517	9.50999	73	91074	NM_052997	ANKRD30A	286.8	up
chr10	37455532	37455623	diffreps_peak_506	5.96432	91	91074	NM_052997	ANKRD30A	172.5	up
chr10	37466593	37466684	diffreps_peak_511	11.0061	91	91074	ENST00000374660	ANKRD30A	13.0212	up
chr10	37478394	37478485	diffreps_peak_516	10.11	91	91074	NM_052997	ANKRD30A	12.1538	up
chr2	42275301	42275978	diffreps_peak_2497	5.196	677	91461	NM_138370	PKDCC	148	up
chr22	35481446	35482980	diffreps_peak_3210	5.196	1534	91464	NM_001303508	ISX	148	up
chr12	47629961	47630300	diffreps_peak_995	6.47432	339	91523	NM_001281429	PCED1B	188.8	up
chr12	47629101	47629780	diffreps_peak_994	5.45261	679	91523	NM_001281429	PCED1B	156.1	up
chr8	98673299	98673300	diffreps_peak_4914	5.95038	1	92140	NM_178812	MTDH	17.3939	up
chr8	98656981	98657115	diffreps_peak_4913	14.0681	134	92140	NM_178812	MTDH	10.9116	up
chr1	156046061	156047160	diffreps_peak_293	15.6536	1099	92312	NM_001093725	MEX3A	482.7	up
chr1	156044121	156044960	diffreps_peak_292	5.7087	839	92312	NM_001093725	MEX3A	164.3	up
chr1	156051335	156051789	diffreps_peak_294	7.56684	454	92312	NM_001093725	MEX3A	12.8471	up
chr2	198571641	198572160	diffreps_peak_2809	20	519	92935	NM_138395	MARS2	539.9	up
chr19	54973401	54974860	diffreps_peak_2446	9.88683	1459	94059	NM_198988	LENG9	11.939	up
chr8	95952083	95952448	diffreps_peak_4906	13.2871	365	94241	ENST00000378776	TP53INP1	5.3542	up
chr16	29825321	29826760	diffreps_peak_1853	6.72876	1439	112476	NM_001256443	PRRT2	197	up
chr8	145734781	145735000	diffreps_peak_5085	7.99642	219	113655	NM_138431	MFSD3	237.8	up
chr12	113875690	113876081	diffreps_peak_1126	6.98287	391	113675	NM_138432	SDSL	205.1	up
chr22	31678881	31679274	diffreps_peak_3203	5.196	393	113791	NM_052880	PIK3IP1	148	up
chr2	220467426	220467498	diffreps_peak_2862	7.23666	72	114790	uc010zlk.2	STK11IP	213.3	up
chr9	104499562	104500720	diffreps_peak_5201	5.196	1158	116443	NM_133445	GRIN3A	148	up
chr19	4537226	4538820	diffreps_peak_2271	20	1594	116844	NM_052972	LRG1	24.3091	up
chr14	39716114	39717407	diffreps_peak_1402	5.10579	1293	117153	uc010amy.2	MIA2	7.17241	up
chr10	75541804	75541957	diffreps_peak_555	7.49018	153	118487	ENST00000372837	CHCHD1	221.5	up
chr10	129676113	129676684	diffreps_peak_644	12.771	571	119467	NM_152311	CLRN3	392.9	up
chr10	129681959	129682420	diffreps_peak_645	10.7667	461	119467	uc001ljz.1	CLRN3	327.6	up
chr10	129690819	129691211	diffreps_peak_646	6.72876	392	119467	NM_152311	CLRN3	197	up
chr12	15067141	15067716	diffreps_peak_965	11.7698	575	121506	NM_152321	ERP27	360.3	up
chr12	15087789	15087927	diffreps_peak_966	8.75408	138	121506	NM_152321	ERP27	262.3	up
chr14	100758481	100759120	diffreps_peak_1488	12.6418	639	123096	NM_001039355	SLC25A29	11.778	up
chr14	100615304	100616047	diffreps_peak_1486	20	743	123099	NM_206918	DEGS2	760.3	up
chr14	100612752	100613244	diffreps_peak_1485	20	492	123099	NM_206918	DEGS2	580.7	up
chr17	4461481	4462352	diffreps_peak_1954	12.521	871	124975	NM_001122890	GGT6	384.8	up
chr19	7696500	7696694	diffreps_peak_2278	5.10579	194	126006	NM_174895	PCP2	7.17241	up
chr1	156542284	156542396	diffreps_peak_298	6.47432	112	128239	NM_178229	IQGAP3	188.8	up
chr2	120123932	120124258	diffreps_peak_2600	5.196	326	130355	NM_001017927	C2orf76	148	up
chr3	52324319	52324400	diffreps_peak_3327	5.71434	81	132158	NM_145262	GLYCTK	16.7803	up
chr3	52326401	52326700	diffreps_peak_3328	5.00824	299	132158	NM_145262	GLYCTK	14.9242	up
chr7	101200941	101202304	diffreps_peak_4581	5.196	1363	136227	NM_133457	COL26A1	148	up
chr8	43054761	43055000	diffreps_peak_4774	5.71434	239	138050	NM_152419	HGSNAT	16.7803	up
chr8	43002090	43002206	diffreps_peak_4773	10.0847	116	138050	NM_152419	HGSNAT	16.3686	up
chr12	48543321	48543520	diffreps_peak_997	7.28207	199	140461	NM_024095	ASB8	6.71061	up
chrX	15268551	15268686	diffreps_peak_5282	9.00623	135	140462	NM_024087	ASB9	270.4	up
chr11	4673717	4675340	diffreps_peak_669	12.3599	1623	143503	NM_152430	OR51E1	14.321	up
chr12	38714001	38714260	diffreps_peak_986	7.74342	259	144245	NM_001013620	ALG10B	229.6	up
chr14	95234559	95234986	diffreps_peak_1477	5.196	427	145258	NM_173849	GSC	148	up
chr1	6673755	6673880	diffreps_peak_21	20	125	148479	NM_153812	PHF13	20.76	up
chr2	180311251	180311497	diffreps_peak_2717	6.47432	246	151126	NM_152520	ZNF385B	188.8	up
chr2	180310276	180310455	diffreps_peak_2716	5.45261	179	151126	NM_152520	ZNF385B	156.1	up
chr2	180309602	180309704	diffreps_peak_2715	5.196	102	151126	NM_152520	ZNF385B	148	up
chr2	180306710	180308195	diffreps_peak_2714	14.2733	1485	151126	NM_152520	ZNF385B	22.1333	up
chr2	165811718	165812035	diffreps_peak_2693	20	317	151258	NM_173512	SLC38A11	972.6	up
chr2	165754708	165755240	diffreps_peak_2680	14.5232	532	151258	NM_173512	SLC38A11	450.1	up
chr2	165765149	165765281	diffreps_peak_2683	13.2715	132	151258	NM_173512	SLC38A11	409.2	up
chr2	165802102	165802237	diffreps_peak_2689	10.2644	135	151258	NM_173512	SLC38A11	311.3	up
chr2	165795959	165796066	diffreps_peak_2688	6.98287	107	151258	NM_173512	SLC38A11	205.1	up
chr2	14774067	14775240	diffreps_peak_2465	20	1173	151354	NM_145175	FAM84A	24.1248	up
chr3	122288001	122288220	diffreps_peak_3431	6.42335	219	151636	NM_138287	DTX3L	18.6288	up
chr4	39408472	39409380	diffreps_peak_3635	5.7087	908	152831	NM_175737	KLB	164.3	up
chr7	139030246	139030720	diffreps_peak_4633	10.7778	474	154791	NM_197964	C7orf55	17.3294	up
chr7	149572686	149572734	diffreps_peak_4670	6.47432	48	155066	ENST00000425642	ATP6V0E2	188.8	up
chr7	73254743	73254879	diffreps_peak_4511	5.196	136	155368	NM_152559	WBSCR27	148	up
chr8	442481	442744	diffreps_peak_4697	20	263	157695	NM_175075	TDRP	22.7666	up
chrX	55514141	55515260	diffreps_peak_5348	12.521	1119	158880	NM_201286	USP51	384.8	up
chrX	55515341	55515421	diffreps_peak_5349	9.50999	80	158880	NM_201286	USP51	286.8	up
chrX	55513041	55513880	diffreps_peak_5347	8.11665	839	158880	NM_201286	USP51	10.2069	up
chr18	44549421	44550160	diffreps_peak_2220	6.72876	739	162699	NM_145653	TCEB3C	197	up
chr1	41327301	41327620	diffreps_peak_108	7.8482	319	163732	NM_133467	CITED4	22.3409	up
chr11	76751604	76753005	diffreps_peak_818	20	1401	192134	NM_138706	B3GNT6	891	up
chr11	76745384	76745522	diffreps_peak_817	11.5192	138	192134	NM_138706	B3GNT6	352.1	up
chr12	56075329	56076036	diffreps_peak_1019	8.24919	707	196410	NM_152637	METTL7B	245.9	up
chr19	11708234	11708445	diffreps_peak_2302	5.99052	211	199692	NM_145295	ZNF627	10.6039	up
chr3	170583901	170584200	diffreps_peak_3552	10.0131	299	200916	NM_001099645	RPL22L1	303.1	up
chr17	16251929	16252200	diffreps_peak_1980	11.0176	271	201161	ENST00000476243	CENPV	335.8	up
chr3	143691301	143691520	diffreps_peak_3489	7.37237	219	205428	NM_173552	C3orf58	21.1061	up
chr5	150846759	150846844	diffreps_peak_3984	5.45261	85	206358	NM_078483	SLC36A1	156.1	up
chr11	89421751	89421842	diffreps_peak_850	13.0211	91	219595	NM_153696	FOLH1B	401.1	up
chr11	89403557	89403643	diffreps_peak_846	10.5156	86	219595	NM_153696	FOLH1B	319.4	up
chr11	89409272	89409336	diffreps_peak_849	7.99642	64	219595	NM_153696	FOLH1B	237.8	up
chr11	89392464	89392892	diffreps_peak_845	7.49018	428	219595	NM_153696	FOLH1B	221.5	up
chr11	89407254	89407337	diffreps_peak_848	9.51923	83	219595	NM_153696	FOLH1B	26.6742	up
chr11	89424049	89424314	diffreps_peak_851	11.2411	265	219595	NM_153696	FOLH1B	17.9686	up
chr11	89405054	89405174	diffreps_peak_847	10.3335	120	219595	NM_153696	FOLH1B	12.3714	up
chr11	89431577	89431886	diffreps_peak_852	5.31593	309	219595	NM_153696	FOLH1B	7.38992	up
chr6	46889449	46889714	diffreps_peak_4287	5.7087	265	221395	NM_001098518	ADGRF5	164.3	up
chr6	46825865	46827260	diffreps_peak_4286	14.1987	1395	221395	NM_015234	ADGRF5	12.92	up
chr7	3341079	3341516	diffreps_peak_4406	9.76163	437	221935	NM_152744	SDK1	294.9	up
chr2	169312758	169312980	diffreps_peak_2697	8.08642	222	253782	NM_203463	CERS6	22.9621	up
chr3	174814579	174814700	diffreps_peak_3554	9.25819	121	254827	NM_207015	NAALADL2	278.6	up
chr3	175165016	175165160	diffreps_peak_3556	6.72876	144	254827	NM_207015	NAALADL2	197	up
chr4	106859457	106859577	diffreps_peak_3709	6.72876	120	255743	NM_001033047	NPNT	197	up
chr4	106861231	106861366	diffreps_peak_3710	5.3235	135	255743	NM_001033047	NPNT	9.64314	up
chr7	89843133	89843174	diffreps_peak_4541	8.72264	41	261729	NM_001040666	STEAP2	7.63023	up
chr7	89856301	89856812	diffreps_peak_4545	11.4026	511	261729	NM_152999	STEAP2	5.6028	up
chr12	112819881	112819896	diffreps_peak_1119	20	15	283450	NM_001109662	HECTD4	4.31364	up
chr7	150095061	150095719	diffreps_peak_4675	5.7087	658	285971	NM_173680	ZNF775	164.3	up
chr8	11058084	11058875	diffreps_peak_4707	11.0093	791	286046	NM_173683	XKR6	17.651	up
chr8	144815860	144815971	diffreps_peak_5057	6.66302	111	286077	ENST00000388913	FAM83H	11.5647	up
chr3	121720591	121720711	diffreps_peak_3428	6.21952	120	286676	NM_175924	ILDR1	180.6	up
chr2	48807723	48808140	diffreps_peak_2503	7.65628	417	286749	ENST00000309827	STON1-GTF2A1L	8.022	up
chr17	20798989	20799453	diffreps_peak_2006	10.0131	464	339184	NM_001004306	CCDC144NL	303.1	up
chr8	144920850	144920947	diffreps_peak_5059	11.5192	97	340371	ENST00000530347	NRBP2	352.1	up
chr10	116045697	116045980	diffreps_peak_632	5.196	283	340706	NM_001272046	VWA2	148	up
chr10	115999141	115999328	diffreps_peak_631	5.196	187	340706	NM_001272046	VWA2	148	up
chr10	124895566	124895900	diffreps_peak_638	13.5216	334	340784	NM_001105574	HMX3	417.4	up
chr8	82605841	82607560	diffreps_peak_4892	20	1719	347051	ENST00000518568	SLC10A5	136.443	up
chr6	3224721	3225740	diffreps_peak_4045	13.9723	1019	347733	NM_178012	TUBB2B	12.758	up
chr5	45695770	45696220	diffreps_peak_3835	8.24919	450	348980	NM_021072	HCN1	245.9	up
chr18	14851507	14852440	diffreps_peak_2202	8.75408	933	374860	NM_001145029	ANKRD30B	262.3	up
chr18	14802215	14802277	diffreps_peak_2200	5.96432	62	374860	NM_001145029	ANKRD30B	172.5	up
chr19	11453451	11453600	diffreps_peak_2298	11.2411	149	374882	NM_033408	TMEM205	17.9686	up
chr9	140361768	140361925	diffreps_peak_5261	7.74342	157	375775	uc004cnd.1	PNPLA7	229.6	up
chr2	113033177	113033260	diffreps_peak_2593	5.17806	83	376940	NM_198581	ZC3H6	6.062	up
chr11	65266261	65266620	diffreps_peak_789	20	359	378938	uc010roh.3	MALAT1	4.25496	up
chr17	45055521	45056614	diffreps_peak_2068	20	1093	388394	NM_203400	RPRML	874.7	up
chr19	53418448	53418575	diffreps_peak_2445	8.93302	127	388559	NM_001310127	ZNF888	9.002	up
chr5	138727634	138729760	diffreps_peak_3946	15.9546	2126	389333	NM_001161546	PROB1	499.1	up
chr2	207572025	207572227	diffreps_peak_2825	5.96432	202	391475	NM_001093730	DYTN	172.5	up
chr11	111164261	111165360	diffreps_peak_870	8.75408	1099	399948	NM_207429	COLCA1	262.3	up
chr11	111165461	111167120	diffreps_peak_871	7.48584	1659	399948	NM_207429	COLCA1	6.84244	up
chr11	111167241	111169391	diffreps_peak_872	12.8598	2150	399948	NM_207429	COLCA1	5.74459	up
chr11	111175552	111175770	diffreps_peak_873	10.9121	218	399948	ENST00000532918	COLCA1	4.95006	up
chr16	16367601	16367764	diffreps_peak_1822	5.95038	163	408050	NM_001004067	NOMO3	17.3939	up
chr10	696727	697840	diffreps_peak_461	7.23666	1113	414235	ENST00000441152	PRR26	213.3	up
chr19	4522543	4524097	diffreps_peak_2269	20	1554	440503	NM_001013706	PLIN5	15.86	up
chr1	149400130	149400500	diffreps_peak_262	11.2426	370	440686	ENST00000392948	HIST2H3PS2	4.83362	up
chr7	38282028	38282076	diffreps_peak_4451	20	48	445347	uc022aby.1	TARP	948.1	up
chr7	38315859	38315919	diffreps_peak_4461	6.98287	60	445347	uc003tgd.1	TARP	205.1	up
chr7	38304949	38305279	diffreps_peak_4457	20	330	445347	NM_001003799	TARP	48.9827	up
chr7	38284783	38284831	diffreps_peak_4452	13.6024	48	445347	uc022aby.1	TARP	37.1894	up
chr7	38309091	38309313	diffreps_peak_4458	20	222	445347	uc003tgb.2	TARP	24.0663	up
chr7	38279180	38279767	diffreps_peak_4450	20	587	445347	uc022aby.1	TARP	6.71245	up
chr15	43990211	43990346	diffreps_peak_1657	5.7087	135	548596	NM_001015001	CKMT1A	164.3	up
chr8	145490546	145491169	diffreps_peak_5072	7.99642	623	642658	NM_001080514	SCX	237.8	up
chr16	14802800	14802920	diffreps_peak_1791	6.4383	120	642778	ENST00000526520	NPIPA3	11.2471	up
chr16	14841922	14842042	diffreps_peak_1792	5.24324	120	642799	ENST00000529166	NPIPA2	15.5379	up
chr7	149561721	149563180	diffreps_peak_4669	7.8482	1459	643641	NM_001099220	ZNF862	22.3409	up
chr1	92539992	92540500	diffreps_peak_155	7.36781	508	646817	NM_001287737	SETSIP	4.78147	up
chr2	131231950	131232132	diffreps_peak_2626	9.25819	182	653269	NM_001277406	POTEI	278.6	up
chr2	131285268	131285565	diffreps_peak_2628	8.75408	297	653275	NM_001079530	CFC1B	262.3	up
chr2	131278666	131279080	diffreps_peak_2627	20	414	653275	NM_001079530	CFC1B	110.795	up
chr10	81373492	81374660	diffreps_peak_566	20	1168	653509	NM_005411	SFTPA1	891	up
chr2	242707981	242708231	diffreps_peak_2906	6.88826	250	728294	NM_152783	D2HGDH	11.8863	up
chr2	130843386	130843568	diffreps_peak_2617	6.72876	182	728378	NM_001099771	POTEF	197	up
chr2	130832801	130833145	diffreps_peak_2616	5.45261	344	728378	NM_001099771	POTEF	156.1	up
chr2	130877567	130878182	diffreps_peak_2619	5.196	615	728378	ENST00000357462	POTEF	148	up
chr2	130831107	130831780	diffreps_peak_2615	15.9546	673	728378	NM_001099771	POTEF	4.50902	up
chr1	1601221	1601590	diffreps_peak_15	6.98287	369	728661	uc021oeu.1	SLC35E2B	205.1	up
chr10	81315607	81317341	diffreps_peak_562	20	1734	729238	NM_001098668	SFTPA2	2499.5	up
chr10	81320119	81320163	diffreps_peak_563	5.45261	44	729238	NM_001098668	SFTPA2	156.1	up
chr19	4502401	4503300	diffreps_peak_2266	6.47432	899	729359	NM_001080400	PLIN4	188.8	up
chr19	4510457	4511960	diffreps_peak_2267	20	1503	729359	NM_001080400	PLIN4	11.3919	up
chr11	62434261	62434560	diffreps_peak_773	5.7087	299	751071	NM_001043229	METTL12	164.3	up
chr11	62433118	62433340	diffreps_peak_772	20	222	751071	NM_001043229	METTL12	6.67296	up
chr22	24309641	24309749	diffreps_peak_3186	20	108	100037417	NM_001084393	DDTL	61.9318	up
chr22	24309025	24309200	diffreps_peak_3185	20	175	100037417	NM_001084393	DDTL	7.52837	up
chr1	2573001	2573334	diffreps_peak_18	5.96432	333	100287898	NM_001242672	TTC34	172.5	up
chr4	53617509	53617680	diffreps_peak_3650	13.0211	171	100288413	NM_024534	ERVMER34-1	401.1	up
chr1	35447441	35447640	diffreps_peak_97	5.71434	199	100506144	NM_001195156	ZMYM6NB	16.7803	up
chr8	75664675	75664768	diffreps_peak_4855	20	93		ENST00000523118	RP11-758M4.1	744	up
chr9	4662293	4663100	diffreps_peak_5089	10.5156	807		NM_203453	PPAPDC2	319.4	up
chr10	17952230	17952840	diffreps_peak_488	7.49018	610		ENST00000331429	MRC1L1	221.5	up
chr8	145321516	145322083	diffreps_peak_5069	7.49018	567		ENST00000340210	SCXB	221.5	up
chr12	71509629	71509738	diffreps_peak_1049	7.23666	109		ENST00000549357	CTD-2021H9.3	213.3	up
chr22	46476191	46476480	diffreps_peak_3260	6.72876	289		ENST00000443490	FLJ27365	197	up
chr8	145170993	145172200	diffreps_peak_5068	6.47432	1207		ENST00000323662	KIAA1875	188.8	up
chr16	30996807	30997420	diffreps_peak_1859	5.96432	613		ENST00000602217	AC135048.1	172.5	up
chr8	75537483	75537576	diffreps_peak_4853	5.7087	93		ENST00000518190	RP11-758M4.1	164.3	up
chr8	145331099	145331153	diffreps_peak_5071	5.45261	54		ENST00000377412	KM-PA-2	156.1	up
chr8	38126501	38126658	diffreps_peak_4760	20	157		ENST00000529359	PPAPDC1B	29.498	up
chr14	106237448	106237960	diffreps_peak_1557	20	512		uc001ysi.2	FLJ00385	28.7637	up
chr8	38124497	38124909	diffreps_peak_4758	20	412		NM_001102560	PPAPDC1B	12.8836	up
chr5	54721690	54721867	diffreps_peak_3839	20	177		NM_003711	PPAP2A	12.1733	up
chr10	36811501	36812200	diffreps_peak_504	9.1756	699		ENST00000440465	NAMPTL	7.02819	up
chr5	54737678	54737736	diffreps_peak_3840	7.69032	58		NM_003711	PPAP2A	6.97267	up
chr2	132044329	132045143	diffreps_peak_2639	5.48487	814		ENST00000416266	CYP4F31P	5.52894	up

## Sheet: down shFTO vs Control
List of genes that exhibit a significant decrease in m6A peak levels after FTO knockdown.
Fold change cut-off: 4
Column A ~ E: the coordinates of the differentially methylated RNA sites in bed format, please ref http://genome.ucsc.edu/FAQ/FAQformat.html#format1.
Column F: the length of the methylated RNA sites
Column G ~ I: the gene id, transcript id and gene name of differentially methylated RNA.
Column J~ K: the comparison information calculated by diffreps.
bed format information of differentially methylated RNA sites					differentially methylated RNA				comparison information
chrom	txStart	txEnd	PeakID	score	Peak_length	GeneID	transcript_id	GeneName	Foldchange	Regulation
chr12	9265955	9266139	diffreps_peak_955	20	184	2	NM_000014	A2M	10.0997	down
chr12	9248134	9248296	diffreps_peak_948	20	162	2	NM_000014	A2M	9.67869	down
chr12	9256834	9256996	diffreps_peak_951	20	162	2	NM_000014	A2M	8.61232	down
chr12	9260119	9260240	diffreps_peak_953	13.2539	121	2	NM_000014	A2M	7.55657	down
chr12	9246060	9246175	diffreps_peak_947	5.99824	115	2	NM_000014	A2M	5.27383	down
chr12	9232234	9232411	diffreps_peak_944	20	177	2	NM_000014	A2M	5.01282	down
chr12	9229351	9229532	diffreps_peak_943	20	181	2	NM_000014	A2M	4.80309	down
chr12	9225248	9225467	diffreps_peak_941	13.4717	219	2	NM_000014	A2M	4.5919	down
chr12	9259086	9259201	diffreps_peak_952	7.52486	115	2	NM_000014	A2M	4.57004	down
chr12	9254042	9254270	diffreps_peak_950	20	228	2	NM_000014	A2M	4.349	down
chr12	9264972	9265132	diffreps_peak_954	12.6601	160	2	NM_000014	A2M	4.19717	down
chr12	9227155	9227379	diffreps_peak_942	11.2743	224	2	NM_000014	A2M	4.07275	down
chr14	95085381	95085805	diffreps_peak_1476	9.00417	424	12	ENST00000482740	SERPINA3	10.2799	down
chr10	90712487	90712580	diffreps_peak_578	7.25121	93	59	NM_001613	ACTA2	28.0652	down
chr2	74143710	74143892	diffreps_peak_2517	7.1668	182	72	NM_001615	ACTG2	5.93154	down
chr3	123002461	123003220	diffreps_peak_3433	6.1624	759	111	NM_183357	ADCY5	24.0761	down
chr3	123167181	123167392	diffreps_peak_3434	7.41315	211	111	NM_183357	ADCY5	17.0462	down
chr8	26627221	26627780	diffreps_peak_4725	8.24919	559	148	NM_000680	ADRA1A	245.9	down
chrX	153008942	153009180	diffreps_peak_5561	20	238	215	NM_000033	ABCD1	85.051	down
chr15	101419896	101420060	diffreps_peak_1736	5.43792	164	220	NM_000693	ALDH1A3	21.413	down
chr17	19552035	19552200	diffreps_peak_2003	7.06297	165	224	ENST00000581518	ALDH3A2	16.341	down
chr14	21152335	21152540	diffreps_peak_1374	20	205	283	NM_001145	ANG	37.5143	down
chr5	150508967	150509090	diffreps_peak_3982	5.96432	123	309	NM_001155	ANXA6	172.5	down
chr5	150480266	150481068	diffreps_peak_3981	6.01711	802	309	NM_001155	ANXA6	14.2139	down
chr3	195306209	195306366	diffreps_peak_3583	8.24919	157	347	NM_001647	APOD	245.9	down
chr3	195310748	195311060	diffreps_peak_3584	6.72876	312	347	NM_001647	APOD	197	down
chr3	195300720	195300842	diffreps_peak_3582	8.48424	122	347	NM_001647	APOD	6.23971	down
chr2	151344041	151344209	diffreps_peak_2658	5.96432	168	390	NM_001254738	RND3	172.5	down
chr11	13347959	13348014	diffreps_peak_680	20	55	406	NM_001178	ARNTL	9.74568	down
chr1	160111083	160113160	diffreps_peak_306	7.86995	2077	477	NM_000702	ATP1A2	233.7	down
chr2	241654261	241655200	diffreps_peak_2902	5.05933	939	547	NM_004321	KIF1A	7.66172	down
chr17	28618841	28619184	diffreps_peak_2019	6.88803	343	642	NM_000386	BLMH	26.7283	down
chr6	55739561	55739780	diffreps_peak_4295	5.8	219	653	NM_021073	BMP5	22.7391	down
chr11	57365275	57365794	diffreps_peak_750	7.1098	519	710	ENST00000403558	SERPING1	209.2	down
chr5	40947703	40947947	diffreps_peak_3825	14.6536	244	730	NM_000587	C7	454.2	down
chr5	40962186	40962274	diffreps_peak_3828	6.72876	88	730	NM_000587	C7	197	down
chr5	40950005	40950116	diffreps_peak_3826	5.196	111	730	NM_000587	C7	148	down
chr5	40945299	40945470	diffreps_peak_3824	20	171	730	NM_000587	C7	34.89	down
chr5	40981493	40983042	diffreps_peak_3831	20	1549	730	NM_000587	C7	16.4709	down
chr5	40979826	40980011	diffreps_peak_3830	8.66712	185	730	NM_000587	C7	11.6588	down
chr5	40958134	40958363	diffreps_peak_3827	12.9719	229	730	NM_000587	C7	10.7491	down
chr7	134653090	134654380	diffreps_peak_4621	13.3547	1290	800	NM_004342	CALD1	4.25276	down
chr12	4382901	4383401	diffreps_peak_920	11.2685	500	894	NM_001759	CCND2	343.9	down
chr12	4411361	4413760	diffreps_peak_922	12.548	2399	894	NM_001759	CCND2	6.5941	down
chr7	92462601	92463004	diffreps_peak_4549	20	403	1021	NM_001259	CDK6	6.37088	down
chrX	139865424	139866723	diffreps_peak_5548	9.73902	1299	1038	NM_004065	CDR1	15.8902	down
chr20	5902980	5904540	diffreps_peak_2927	8.706	1560	1114	NM_001819	CHGB	33.3913	down
chr14	103988881	103989033	diffreps_peak_1546	14.3211	152	1152	ENST00000553878	CKB	9.71275	down
chr19	11658611	11658722	diffreps_peak_2300	5.37959	111	1264	NM_001299	CNN1	8.02374	down
chr3	48613061	48613181	diffreps_peak_3320	5.70174	120	1294	NM_000094	COL7A1	8.38872	down
chr3	148601399	148601602	diffreps_peak_3499	5.58072	203	1359	NM_001870	CPA3	160.2	down
chr1	201465549	201465701	diffreps_peak_380	5.196	152	1465	NM_001193572	CSRP1	148	down
chr12	77272717	77272820	diffreps_peak_1056	9.68664	103	1466	NM_001321	CSRP2	9.574	down
chr12	91576431	91576806	diffreps_peak_1069	8.34941	375	1634	NM_001920	DCN	9.69378	down
chr1	168664694	168665440	diffreps_peak_342	9.00623	746	1805	NM_001937	DPT	270.4	down
chrX	106956450	106956840	diffreps_peak_5432	15.2556	390	1831	ENST00000315660	TSC22D3	57.3478	down
chrX	106957061	106957600	diffreps_peak_5433	12.7186	539	1831	NM_004089	TSC22D3	48.0326	down
chrX	106959128	106959631	diffreps_peak_5435	13.4414	503	1831	ENST00000486554	TSC22D3	29.0809	down
chrX	106959919	106960292	diffreps_peak_5436	15.3525	373	1831	ENST00000503515	TSC22D3	13.738	down
chrX	106957681	106957979	diffreps_peak_5434	20	298	1831	NM_004089	TSC22D3	7.80454	down
chr5	158122922	158124020	diffreps_peak_3993	5.96432	1098	1879	NM_024007	EBF1	172.5	down
chr1	101704441	101704980	diffreps_peak_169	5.196	539	1901	NM_001400	S1PR1	148	down
chr4	148464501	148465720	diffreps_peak_3745	5.196	1219	1909	NM_001957	EDNRA	148	down
chr1	33797875	33798005	diffreps_peak_95	20	130	1912	NM_004427	PHC2	6.12479	down
chr13	41634973	41635220	diffreps_peak_1178	20	247	1997	ENST00000405737	ELF1	16.8392	down
chr3	89529241	89530160	diffreps_peak_3366	5.43792	919	2042	NM_005233	EPHA3	21.413	down
chr6	93951621	93953258	diffreps_peak_4333	9.76163	1637	2045	NM_004440	EPHA7	294.9	down
chr6	94128962	94129300	diffreps_peak_4334	7.49018	338	2045	NM_004440	EPHA7	221.5	down
chr1	220198401	220198600	diffreps_peak_424	20	199	2058	uc010puf.1	EPRS	94.1573	down
chr19	45981993	45982086	diffreps_peak_2395	20	93	2067	ENST00000423698	ERCC1	7.69156	down
chr17	40859975	40860101	diffreps_peak_2059	10.5156	126	2145	NM_001991	EZH1	319.4	down
chr1	95007281	95007413	diffreps_peak_162	8.24919	132	2152	NM_001993	F3	245.9	down
chr22	45929641	45929778	diffreps_peak_3243	11.7135	137	2192	NM_001996	FBLN1	14.9288	down
chr22	45927144	45927204	diffreps_peak_3242	8.70617	60	2192	NM_001996	FBLN1	14.4471	down
chr22	45923881	45923889	diffreps_peak_3241	7.00106	8	2192	NM_001996	FBLN1	12.0471	down
chr22	45914461	45914667	diffreps_peak_3240	8.48424	206	2192	ENST00000454279	FBLN1	6.23971	down
chr22	45938034	45938163	diffreps_peak_3245	6.14424	129	2192	NM_001996	FBLN1	5.74208	down
chr22	45958801	45959080	diffreps_peak_3248	5.26907	279	2192	NM_001996	FBLN1	5.18703	down
chr22	45939280	45939406	diffreps_peak_3246	7.03324	126	2192	NM_001996	FBLN1	4.95859	down
chr15	49715374	49715637	diffreps_peak_1685	5.196	263	2252	NM_002009	FGF7	148	down
chr7	128486043	128486217	diffreps_peak_4610	8.62793	174	2318	NM_001458	FLNC	258.2	down
chr7	128498389	128499328	diffreps_peak_4611	7.00668	939	2318	NM_001458	FLNC	9.84273	down
chr1	159175048	159175760	diffreps_peak_304	5.96432	712	2532	NM_001122951	ACKR1	172.5	down
chr9	89559501	89560220	diffreps_peak_5177	5.196	719	2619	NM_002048	GAS1	148	down
chr10	117816441	117817640	diffreps_peak_633	5.196	1199	2674	NM_005264	GFRA1	148	down
chr19	46177941	46178084	diffreps_peak_2397	9.00623	143	2696	NM_000164	GIPR	270.4	down
chrX	132887508	132888203	diffreps_peak_5463	5.196	695	2719	NM_004484	GPC3	148	down
chr7	79764604	79764739	diffreps_peak_4517	6.91741	135	2770	ENST00000418742	GNAI1	4.69748	down
chr13	27334715	27334922	diffreps_peak_1163	10.2136	207	2835	NM_005288	GPR12	4.97162	down
chr10	96353255	96353372	diffreps_peak_587	20	117	3070	NM_001289067	HELLS	1005.3	down
chr10	96354451	96354600	diffreps_peak_588	20	149	3070	NM_001289067	HELLS	76.5145	down
chr7	27237621	27238061	diffreps_peak_4439	7.49018	440	3209	NM_000522	HOXA13	221.5	down
chr17	46620361	46621109	diffreps_peak_2075	7.49018	748	3212	NM_002145	HOXB2	221.5	down
chr2	177015121	177015380	diffreps_peak_2709	20	259	3232	ENST00000468418	HOXD3	10.1805	down
chr2	176973634	176974260	diffreps_peak_2708	9.00623	626	3237	NM_021192	HOXD11	270.4	down
chr2	176957531	176958399	diffreps_peak_2707	6.72876	868	3239	NM_000523	HOXD13	197	down
chr10	100206563	100206704	diffreps_peak_599	8.78591	141	3257	NM_000195	HPS1	8.01375	down
chr3	193853930	193854060	diffreps_peak_3579	9.04973	130	3280	NM_005524	HES1	14.9294	down
chr9	33025208	33025380	diffreps_peak_5116	5.03607	172	3301	NM_001539	DNAJA1	4.46005	down
chr9	117782581	117783546	diffreps_peak_5219	6.01711	965	3371	NM_002160	TNC	14.2139	down
chr12	102791821	102793200	diffreps_peak_1101	11.2578	1379	3479	NM_000618	IGF1	42.7065	down
chr12	102869420	102869577	diffreps_peak_1104	9.07013	157	3479	NM_000618	IGF1	34.7174	down
chr12	102813286	102813468	diffreps_peak_1103	7.25121	182	3479	NM_000618	IGF1	28.0652	down
chr12	102874096	102874378	diffreps_peak_1105	5.46986	282	3479	NM_000618	IGF1	7.05502	down
chr2	217538521	217541605	diffreps_peak_2841	20	3084	3488	NM_000599	IGFBP5	4.28772	down
chr12	53491219	53491835	diffreps_peak_1014	9.00623	616	3489	ENST00000548547	IGFBP6	270.4	down
chr2	102793761	102794000	diffreps_peak_2584	5.58072	239	3554	NM_001288706	IL1R1	160.2	down
chr5	50678957	50679533	diffreps_peak_3836	5.196	576	3670	NM_002202	ISL1	148	down
chr17	48133339	48133420	diffreps_peak_2082	5.15859	81	3675	NM_002204	ITGA3	6.76316	down
chr3	4852948	4853144	diffreps_peak_3278	5.196	196	3708	NM_002222	ITPR1	148	down
chr1	112524621	112525420	diffreps_peak_179	5.96432	799	3752	NM_004980	KCND3	172.5	down
chr19	51382541	51383820	diffreps_peak_2437	6.47587	1279	3817	NM_005551	KLK2	4.71111	down
chr12	52908358	52909024	diffreps_peak_1011	13.8977	666	3852	NM_000424	KRT5	429.7	down
chr12	52913525	52914243	diffreps_peak_1013	7.49018	718	3852	NM_000424	KRT5	221.5	down
chr17	39661307	39661865	diffreps_peak_2052	5.58072	558	3860	NM_002274	KRT13	160.2	down
chr17	39659188	39659350	diffreps_peak_2051	9.79884	162	3860	NM_002274	KRT13	37.3804	down
chr17	39739486	39739707	diffreps_peak_2054	20	221	3861	NM_000526	KRT14	711.4	down
chr17	39742561	39743147	diffreps_peak_2055	12.0203	586	3861	NM_000526	KRT14	368.4	down
chr17	39673141	39673417	diffreps_peak_2053	20	276	3866	uc002hwz.3	KRT15	104.572	down
chr13	46700861	46701100	diffreps_peak_1200	7.97823	239	3936	NM_002298	LCP1	30.7283	down
chr13	46700054	46700460	diffreps_peak_1199	7.41315	406	3936	ENST00000398576	LCP1	17.0462	down
chr11	123986156	123986460	diffreps_peak_900	5.58072	304	4013	ENST00000392744	VWA5A	160.2	down
chr12	57569781	57569889	diffreps_peak_1032	5.8	108	4035	NM_002332	LRP1	22.7391	down
chr11	68080076	68080140	diffreps_peak_798	5.58072	64	4041	NM_002335	LRP5	160.2	down
chr21	47648401	47648738	diffreps_peak_3143	5.65627	337	4047	NM_001145437	LSS	10.1255	down
chr3	46491984	46492163	diffreps_peak_3311	11.6445	179	4057	NM_002343	LTF	356.2	down
chr3	46480786	46480971	diffreps_peak_3310	7.86995	185	4057	NM_002343	LTF	233.7	down
chr3	46506314	46506620	diffreps_peak_3312	6.34697	306	4057	NM_002343	LTF	184.7	down
chr12	91497231	91497880	diffreps_peak_1064	5.58253	649	4060	NM_002345	LUM	6.388	down
chr12	91505174	91505542	diffreps_peak_1066	7.33333	368	4060	NM_002345	LUM	4.21245	down
chr16	79630181	79632720	diffreps_peak_1920	15.9546	2539	4094	NM_001031804	MAF	12.6426	down
chrX	43625856	43626780	diffreps_peak_5312	5.96432	924	4129	NM_000898	MAOB	172.5	down
chr17	19289622	19289777	diffreps_peak_1998	9.67553	155	4239	NM_002404	MFAP4	12.7507	down
chr17	19286821	19287160	diffreps_peak_1996	5.3235	339	4239	NM_002404	MFAP4	9.64314	down
chr17	19287201	19288022	diffreps_peak_1997	20	821	4239	NM_002404	MFAP4	4.98455	down
chr16	55539441	55540240	diffreps_peak_1876	7.44559	799	4313	NM_004530	MMP2	7.858	down
chr10	18134217	18134364	diffreps_peak_489	10.8398	147	4360	NM_002438	MRC1	4.05836	down
chr10	51562270	51562518	diffreps_peak_539	20	248	4477	NM_002443	MSMB	25.1388	down
chr16	15865425	15865569	diffreps_peak_1815	5.3245	144	4629	NM_002474	MYH11	12.8035	down
chr16	15841426	15841587	diffreps_peak_1809	20	161	4629	NM_002474	MYH11	6.59672	down
chr16	15931764	15932126	diffreps_peak_1820	20	362	4629	NM_002474	MYH11	6.25391	down
chr16	15829222	15829435	diffreps_peak_1805	20	213	4629	NM_002474	MYH11	5.71416	down
chr16	15917111	15917268	diffreps_peak_1819	20	157	4629	NM_002474	MYH11	5.13572	down
chr16	15831305	15831477	diffreps_peak_1806	20	172	4629	NM_002474	MYH11	4.782	down
chr16	15950797	15950887	diffreps_peak_1821	12.1426	90	4629	NM_002474	MYH11	4.10075	down
chr16	15851683	15851857	diffreps_peak_1813	20	174	4629	NM_002474	MYH11	4.02367	down
chr3	123359133	123359351	diffreps_peak_3439	7.94802	218	4638	NM_053025	MYLK	6.85068	down
chr15	23930641	23932450	diffreps_peak_1570	14.3211	1809	4692	NM_002487	NDN	9.71275	down
chr22	29876180	29877134	diffreps_peak_3199	20	954	4744	NM_021076	NEFH	931.8	down
chr22	29879363	29879563	diffreps_peak_3200	20	200	4744	NM_021076	NEFH	784.8	down
chr22	29881711	29881836	diffreps_peak_3201	6.72876	125	4744	NM_021076	NEFH	197	down
chr22	29884837	29887140	diffreps_peak_3202	20	2303	4744	NM_021076	NEFH	29.5182	down
chr12	44902161	44902767	diffreps_peak_991	8.62793	606	4753	NM_006159	NELL2	258.2	down
chr1	61547979	61548490	diffreps_peak_133	5.65627	511	4774	NM_005595	NFIA	10.1255	down
chr19	3466761	3467580	diffreps_peak_2263	5.8884	819	4782	NM_005597	NFIC	6.634	down
chr5	32711701	32712520	diffreps_peak_3813	6.34697	819	4883	NM_000908	NPR3	184.7	down
chr1	162724413	162724645	diffreps_peak_333	5.96432	232	4921	NM_006182	DDR2	172.5	down
chr5	140856161	140857420	diffreps_peak_3954	7.37619	1259	5098	NM_002588	PCDHGC3	8.8134	down
chr5	140855568	140856060	diffreps_peak_3953	8.07954	492	5098	NM_002588	PCDHGC3	8.348	down
chr4	55162381	55163580	diffreps_peak_3653	5.196	1199	5156	NM_006206	PDGFRA	148	down
chr5	149512312	149512505	diffreps_peak_3974	5.96432	193	5159	NM_002609	PDGFRB	172.5	down
chr17	1665405	1665567	diffreps_peak_1947	12.3959	162	5176	ENST00000571149	SERPINF1	380.7	down
chr8	57353512	57354420	diffreps_peak_4798	7.1098	908	5179	NM_001135690	PENK	209.2	down
chr9	71144482	71145977	diffreps_peak_5148	13.2198	1495	5239	NM_021965	PGM5	20.6902	down
chr9	70971814	70972304	diffreps_peak_5147	5.8884	490	5239	NM_021965	PGM5	6.634	down
chr5	67511583	67511777	diffreps_peak_3858	5.58072	194	5295	NM_181523	PIK3R1	160.2	down
chr16	2140285	2140480	diffreps_peak_1753	12.3334	195	5310	ENST00000262304	PKD1	4.54055	down
chr1	201252579	201253032	diffreps_peak_378	8.82024	453	5317	NM_000299	PKP1	19.8786	down
chr1	203457701	203458600	diffreps_peak_384	5.58072	899	5549	NM_002725	PRELP	160.2	down
chr3	186952981	186954280	diffreps_peak_3571	7.1098	1299	5648	NM_139125	MASP1	209.2	down
chr3	187009415	187009810	diffreps_peak_3572	5.07619	395	5648	NM_001879	MASP1	20.0761	down
chr9	139873674	139874278	diffreps_peak_5254	20	604	5730	ENST00000371623	PTGDS	8.65307	down
chr7	136912091	136912822	diffreps_peak_4624	10.1388	731	5764	NM_002825	PTN	307.2	down
chr7	136935976	136936138	diffreps_peak_4625	7.06297	162	5764	NM_002825	PTN	16.341	down
chr7	136938210	136938384	diffreps_peak_4626	6.36488	174	5764	NM_002825	PTN	14.9249	down
chr1	52456223	52456436	diffreps_peak_124	7.49018	213	5865	NM_002867	RAB3B	221.5	down
chr1	52374341	52376420	diffreps_peak_123	8.97178	2079	5865	NM_002867	RAB3B	6.91812	down
chr9	5304095	5304196	diffreps_peak_5093	6.34697	101	6019	NM_005059	RLN2	184.7	down
chr1	151778601	151779740	diffreps_peak_279	5.58072	1139	6097	NM_005060	RORC	160.2	down
chr17	41150289	41150432	diffreps_peak_2063	20	143	6155	ENST00000589037	RPL27	7.84211	down
chr6	166824421	166825560	diffreps_peak_4397	7.1098	1139	6196	NM_021135	RPS6KA2	209.2	down
chr11	18270002	18270182	diffreps_peak_688	5.70174	180	6289	ENST00000526900	SAA2	8.38872	down
chr2	167350477	167350757	diffreps_peak_2696	5.196	280	6332	ENST00000419992	SCN7A	148	down
chr17	34313281	34314040	diffreps_peak_2034	7.49018	759	6358	ENST00000480944	CCL14	221.5	down
chr16	57406372	57406550	diffreps_peak_1881	9.33851	178	6376	NM_002996	CX3CL1	12.3858	down
chr8	41119475	41121820	diffreps_peak_4770	12.8481	2345	6422	NM_003012	SFRP1	6.70078	down
chr6	134495648	134496003	diffreps_peak_4374	20	355	6446	ENST00000367857	SGK1	6.08668	down
chr8	49833745	49834088	diffreps_peak_4777	5.196	343	6591	ENST00000396822	SNAI2	148	down
chr2	31805689	31805740	diffreps_peak_2492	5.96432	51	6716	NM_000348	SRD5A2	172.5	down
chr2	31749655	31750860	diffreps_peak_2491	8.4676	1205	6716	NM_000348	SRD5A2	19.1734	down
chr17	40462524	40463020	diffreps_peak_2057	5.196	496	6776	NM_003152	STAT5A	148	down
chr1	109618542	109618624	diffreps_peak_173	6.34697	82	6884	NM_005645	TAF13	184.7	down
chr12	115111969	115112640	diffreps_peak_1128	5.67029	671	6926	NM_005996	TBX3	13.5087	down
chr6	134210258	134210985	diffreps_peak_4372	8.4676	727	6943	NM_198392	TCF21	19.1734	down
chr5	92930021	92930315	diffreps_peak_3893	6.1624	294	7025	NM_005654	NR2F1	24.0761	down
chr14	76424501	76425540	diffreps_peak_1446	6.45156	1039	7043	NM_003239	TGFB3	4.17328	down
chr22	33197421	33198108	diffreps_peak_3206	5.11847	687	7078	NM_000362	TIMP3	5.48797	down
chr2	218700737	218700934	diffreps_peak_2847	7.41315	197	7145	NM_022648	TNS1	17.0462	down
chr2	218682412	218683100	diffreps_peak_2845	10.6638	688	7145	NM_022648	TNS1	10.308	down
chr2	218808587	218808796	diffreps_peak_2851	8.67624	209	7145	NM_022648	TNS1	9.98565	down
chr2	218682981	218683482	diffreps_peak_2846	8.56233	501	7145	NM_022648	TNS1	7.22021	down
chr2	218664511	218665500	diffreps_peak_2843	9.97006	989	7145	NM_022648	TNS1	4.02391	down
chr6	32023627	32023951	diffreps_peak_4259	7.1098	324	7148	NM_019105	TNXB	209.2	down
chr6	35465650	35466100	diffreps_peak_4273	8.21201	450	7287	NM_003322	TULP1	4.24343	down
chr16	1376301	1376860	diffreps_peak_1749	5.196	559	7329	NM_003345	UBE2I	148	down
chr12	6131065	6131201	diffreps_peak_923	5.58072	136	7450	NM_000552	VWF	160.2	down
chr10	51565107	51565296	diffreps_peak_540	5.5585	189	8031	NM_001145260	NCOA4	5.37255	down
chr12	26385781	26387440	diffreps_peak_974	10.8922	1659	8082	NM_005086	SSPN	331.7	down
chr4	88450191	88450655	diffreps_peak_3696	20	464	8404	NM_001291977	SPARCL1	7.57104	down
chr4	88414733	88415750	diffreps_peak_3695	20	1017	8404	NM_004684	SPARCL1	4.07986	down
chr19	41135341	41135725	diffreps_peak_2382	13.1464	384	8425	NM_003573	LTBP4	405.2	down
chr19	41120341	41120352	diffreps_peak_2377	5.96432	11	8425	NM_003573	LTBP4	172.5	down
chr19	41131761	41131880	diffreps_peak_2380	5.196	119	8425	NM_003573	LTBP4	148	down
chr19	41125251	41125398	diffreps_peak_2379	11.9879	147	8425	NM_003573	LTBP4	45.3696	down
chr19	41111310	41111558	diffreps_peak_2371	20	248	8425	NM_003573	LTBP4	42.7843	down
chr19	41132941	41133260	diffreps_peak_2381	9.88113	319	8425	NM_003573	LTBP4	22.0058	down
chr19	41117764	41117890	diffreps_peak_2375	9.88113	126	8425	NM_003573	LTBP4	22.0058	down
chr19	41112309	41112432	diffreps_peak_2372	8.4676	123	8425	NM_003573	LTBP4	19.1734	down
chr19	41115435	41115567	diffreps_peak_2374	11.3199	132	8425	NM_003573	LTBP4	10.798	down
chr19	41107276	41107543	diffreps_peak_2370	5.70174	267	8425	NM_001042545	LTBP4	8.38872	down
chr2	192699301	192700920	diffreps_peak_2751	7.8466	1619	8436	NM_004657	SDPR	7.38316	down
chr4	96469884	96470361	diffreps_peak_3705	6.34697	477	8633	NM_003728	UNC5C	184.7	down
chr11	6651229	6652060	diffreps_peak_673	5.3235	831	8642	NM_003737	DCHS1	9.64314	down
chr11	6653761	6654287	diffreps_peak_674	5.70174	526	8642	NM_003737	DCHS1	8.38872	down
chr8	22993100	22994820	diffreps_peak_4718	5.65627	1720	8793	NM_003840	TNFRSF10D	10.1255	down
chr12	93968241	93969300	diffreps_peak_1080	13.0842	1059	8835	ENST00000548537	SOCS2	28.3757	down
chr12	93966460	93967100	diffreps_peak_1079	5.07619	640	8835	ENST00000548537	SOCS2	20.0761	down
chr12	93965456	93965962	diffreps_peak_1078	12.1704	506	8835	NM_001270470	SOCS2	19.251	down
chr19	40367297	40367914	diffreps_peak_2364	7.06297	617	8857	NM_003890	FCGBP	16.341	down
chr19	40383550	40384167	diffreps_peak_2365	10.352	617	8857	NM_003890	FCGBP	13.4777	down
chr19	40399238	40399855	diffreps_peak_2366	9.00236	617	8857	NM_003890	FCGBP	12.0237	down
chrX	134166332	134166500	diffreps_peak_5473	6.1527	168	8933	NM_001078171	FAM127A	5.05327	down
chr2	238536223	238536383	diffreps_peak_2887	20	160	9208	NM_001137550	LRRFIP1	37.578	down
chr12	7656240	7656414	diffreps_peak_936	5.196	174	9332	NM_004244	CD163	148	down
chr4	20620390	20621020	diffreps_peak_3622	5.196	630	9353	NM_004787	SLIT2	148	down
chrX	78622601	78623049	diffreps_peak_5411	5.96432	448	9452	NM_004867	ITM2A	172.5	down
chrX	49597127	49597253	diffreps_peak_5329	5.196	126	9506	NM_007003	PAGE4	148	down
chr7	18329761	18330138	diffreps_peak_4421	5.96432	377	9734	ENST00000433709	HDAC9	172.5	down
chrX	67937053	67938220	diffreps_peak_5399	5.196	1167	9754	NM_014725	STARD8	148	down
chr2	145146281	145147595	diffreps_peak_2653	9.7367	1314	9839	NM_014795	ZEB2	8.64433	down
chr17	43568017	43568146	diffreps_peak_2065	5.43792	129	9842	NM_014798	PLEKHM1	21.413	down
chrX	65417524	65417736	diffreps_peak_5355	5.196	212	9843	NM_014799	HEPH	148	down
chr1	6662661	6663061	diffreps_peak_20	20	400	9903	ENST00000377663	KLHL21	16.3709	down
chr1	174128547	174128795	diffreps_peak_361	20	248	9910	ENST00000357444	RABGAP1L	637.9	down
chr3	150931201	150931740	diffreps_peak_3511	6.34697	539	9934	NM_014879	P2RY14	184.7	down
chrX	19140559	19140755	diffreps_peak_5289	20	196	10149	NM_005756	ADGRG2	4.26496	down
chr13	50570638	50570986	diffreps_peak_1207	20	348	10206	ENST00000378183	TRIM13	30.394	down
chr14	23828525	23828940	diffreps_peak_1384	6.52508	415	10278	NM_005864	EFS	25.4022	down
chr19	16436026	16436843	diffreps_peak_2321	6.50606	817	10365	NM_016270	KLF2	7.124	down
chr1	145575987	145576102	diffreps_peak_218	20	115	10401	NM_006099	PIAS3	5.46123	down
chr14	23398601	23398794	diffreps_peak_1382	20	193	10419	NM_006109	PRMT5	73.272	down
chr1	45956523	45956872	diffreps_peak_120	5.196	349	10420	ENST00000451835	TESK2	148	down
chr2	112656184	112656280	diffreps_peak_2592	5.96432	96	10461	ENST00000421804	MERTK	172.5	down
chr6	26538571	26538700	diffreps_peak_4112	20	129	10473	NM_006353	HMGN4	81.588	down
chr3	33185581	33185820	diffreps_peak_3295	6.34697	239	10491	NM_006371	CRTAP	184.7	down
chr14	92353536	92353656	diffreps_peak_1467	5.196	120	10516	NM_006329	FBLN5	148	down
chr13	53624103	53625820	diffreps_peak_1209	12.0203	1717	10562	NM_006418	OLFM4	368.4	down
chr22	32586461	32587339	diffreps_peak_3204	7.1098	878	10739	NM_006605	RFPL2	209.2	down
chr1	156638555	156640760	diffreps_peak_299	6.8176	2205	10763	NM_006617	NES	7.368	down
chr1	156640841	156642580	diffreps_peak_300	6.45156	1739	10763	NM_006617	NES	4.17328	down
chr19	30097227	30097300	diffreps_peak_2347	6.32614	73	10775	ENST00000590688	POP4	11.0863	down
chr2	97202463	97202567	diffreps_peak_2571	6.71353	104	10865	NM_212481	ARID5A	15.6301	down
chr5	32585604	32585731	diffreps_peak_3812	5.21038	127	10923	NM_006713	SUB1	4.32709	down
chr19	51525471	51525953	diffreps_peak_2439	7.86995	482	11012	ENST00000600362	KLK11	233.7	down
chr10	45474065	45474330	diffreps_peak_530	6.09844	265	11067	NM_007021	C10orf10	7.64115	down
chr2	101656801	101656847	diffreps_peak_2581	20	46	11138	NM_001102426	TBC1D8	70.1445	down
chr3	120130700	120130830	diffreps_peak_3427	8.11552	130	11167	NM_007085	FSTL1	18.4624	down
chr3	120115001	120115640	diffreps_peak_3426	8.1704	639	11167	NM_007085	FSTL1	5.45354	down
chr3	58563035	58563460	diffreps_peak_3348	6.72876	425	11170	NM_007177	FAM107A	197	down
chr3	58550401	58552140	diffreps_peak_3347	7.66745	1739	11170	NM_007177	FAM107A	10.5697	down
chr20	23060641	23063340	diffreps_peak_2941	7.86995	2699	22918	NM_012072	CD93	233.7	down
chr20	23063421	23064611	diffreps_peak_2942	6.66302	1190	22918	NM_012072	CD93	11.5647	down
chr16	49670441	49672540	diffreps_peak_1868	7.41315	2099	23090	NM_015069	ZNF423	17.0462	down
chr13	46626721	46626881	diffreps_peak_1198	5.8884	160	23091	uc001vat.1	ZC3H13	6.634	down
chr13	36877421	36877920	diffreps_peak_1171	5.196	499	23111	NM_015087	SPG20	148	down
chr1	16010826	16011113	diffreps_peak_32	8.34941	287	23207	NM_015164	PLEKHM2	9.69378	down
chr4	39979076	39979340	diffreps_peak_3637	20	264	23244	NM_001100399	PDS5A	4.08603	down
chr6	152674397	152674568	diffreps_peak_4385	6.36488	171	23345	NM_033071	SYNE1	14.9249	down
chr9	129870193	129871059	diffreps_peak_5230	5.46986	866	23452	NM_012098	ANGPTL2	7.05502	down
chr1	85331221	85331842	diffreps_peak_151	5.96432	621	23566	ENST00000440886	LPAR3	172.5	down
chr10	26986594	26986740	diffreps_peak_497	5.196	146	23590	NM_014317	PDSS1	148	down
chr22	16287253	16287937	diffreps_peak_3164	7.1098	684	23784	NM_001136213	POTEH	209.2	down
chr22	16258184	16258303	diffreps_peak_3159	7.97823	119	23784	NM_001136213	POTEH	30.7283	down
chr22	16282144	16282318	diffreps_peak_3163	10.1213	174	23784	NM_001136213	POTEH	8.14329	down
chr1	201915207	201915716	diffreps_peak_382	6.87644	509	25802	NM_012134	LMOD1	5.13656	down
chr21	42648541	42651120	diffreps_peak_3118	10.1388	2579	25825	NM_138991	BACE2	307.2	down
chr4	75937634	75938360	diffreps_peak_3678	14.1764	726	25849	NM_015393	PARM1	53.3587	down
chr4	75971372	75973760	diffreps_peak_3679	9.49403	2388	25849	NM_015393	PARM1	7.77376	down
chr3	45265955	45266140	diffreps_peak_3306	5.96432	185	25907	NM_015444	TMEM158	172.5	down
chr8	37698681	37699340	diffreps_peak_4753	7.1098	659	25960	NM_032777	ADGRA2	209.2	down
chr8	37699501	37700960	diffreps_peak_4754	9.66313	1459	25960	NM_032777	ADGRA2	10.866	down
chr3	42845927	42846027	diffreps_peak_3304	7.15801	100	25994	NM_014056	HIGD1A	4.28875	down
chr3	153905473	153905626	diffreps_peak_3515	20	153	26084	NM_015595	ARHGEF26	1189	down
chr3	114045261	114046400	diffreps_peak_3401	7.34019	1139	26137	NM_015642	ZBTB20	12.5255	down
chr3	114038181	114039760	diffreps_peak_3399	6.35119	1579	26137	NM_015642	ZBTB20	9.11573	down
chr3	114041801	114044540	diffreps_peak_3400	11.7941	2739	26137	NM_015642	ZBTB20	4.97565	down
chr16	67440102	67440320	diffreps_peak_1896	6.1624	218	29800	NM_013304	ZDHHC1	24.0761	down
chr2	220363616	220363720	diffreps_peak_2860	6.1624	104	29926	NM_205847	GMPPA	24.0761	down
chr4	167675521	167675880	diffreps_peak_3756	6.34697	359	50859	NM_001204358	SPOCK3	184.7	down
chr4	168155135	168155483	diffreps_peak_3757	5.196	348	50859	ENST00000506697	SPOCK3	148	down
chr2	178492981	178494140	diffreps_peak_2713	5.196	1159	50940	NM_016953	PDE11A	148	down
chr9	139565126	139565400	diffreps_peak_5251	20	274	51162	uc031tfu.1	EGFL7	11.8493	down
chrX	100807791	100808540	diffreps_peak_5426	6.88803	749	51309	NM_016608	ARMCX1	26.7283	down
chr15	31666961	31667380	diffreps_peak_1645	9.39403	419	51621	NM_015995	KLF13	15.4078	down
chr6	36842681	36842800	diffreps_peak_4276	5.42666	119	51645	NM_016059	PPIL1	4.94497	down
chr11	117707690	117708340	diffreps_peak_882	7.76402	650	53826	NM_022003	FXYD6	17.7572	down
chr4	138452381	138453652	diffreps_peak_3734	10.1877	1271	54510	NM_019035	PCDH18	5.74501	down
chr16	15737123	15737440	diffreps_peak_1796	20	317	54820	NM_001143979	NDE1	7.01074	down
chr2	229889781	229890824	diffreps_peak_2870	11.2685	1043	55022	NM_017933	PID1	343.9	down
chr17	53797421	53798380	diffreps_peak_2096	5.196	959	55273	NM_018286	TMEM100	148	down
chr11	27528262	27528326	diffreps_peak_692	5.46986	64	55327	NM_018362	LIN7C	7.05502	down
chr1	27114141	27114297	diffreps_peak_69	7.1098	156	55650	ENST00000430292	PIGV	209.2	down
chr16	22308695	22308820	diffreps_peak_1838	20	125	55718	NM_018119	POLR3E	27.0371	down
chr14	102783713	102784003	diffreps_peak_1541	20	290	55778	NM_001267827	ZNF839	23.5221	down
chr8	19263041	19263440	diffreps_peak_4713	13.5216	399	55790	NM_018371	CSGALNACT1	417.4	down
chr8	19362981	19363600	diffreps_peak_4714	7.49018	619	55790	NM_018371	CSGALNACT1	221.5	down
chr5	140588290	140589120	diffreps_peak_3952	8.62793	830	56124	NM_018932	PCDHB12	258.2	down
chr11	45168225	45168428	diffreps_peak_720	10.9459	203	56981	ENST00000526442	PRDM11	24.1272	down
chr15	40886231	40886380	diffreps_peak_1653	20	149	57082	ENST00000528975	CASC5	32.668	down
chr19	7598721	7598895	diffreps_peak_2277	20	174	57192	NM_020533	MCOLN1	4.49194	down
chr14	53019101	53019301	diffreps_peak_1422	5.43792	200	57544	NM_020784	TXNDC16	21.413	down
chr4	134070741	134072980	diffreps_peak_3729	6.71689	2239	57575	NM_020815	PCDH10	4.27206	down
chr17	76798581	76798617	diffreps_peak_2148	20	36	57602	NM_025090	USP36	16.7345	down
chr5	140563701	140564840	diffreps_peak_3951	5.07619	1139	57717	NM_020957	PCDHB16	20.0761	down
chr16	1278335	1278814	diffreps_peak_1747	20	479	64499	NM_024164	TPSB2	8.04049	down
chr7	128450192	128450420	diffreps_peak_4609	5.196	228	64753	NM_022742	CCDC136	148	down
chr3	151102479	151102600	diffreps_peak_3512	11.2219	121	64805	NM_022788	P2RY12	7.57385	down
chr4	121956901	121958812	diffreps_peak_3720	20	1911	79625	NM_024574	NDNF	35.4566	down
chr4	126241541	126242741	diffreps_peak_3726	11.0705	1200	79633	NM_024582	FAT4	8.69683	down
chr16	1583657	1584540	diffreps_peak_1750	5.96432	883	79652	NM_024600	TMEM204	172.5	down
chr7	87907621	87908943	diffreps_peak_4536	6.71353	1322	79689	NM_024636	STEAP4	15.6301	down
chr16	67236299	67236436	diffreps_peak_1894	20	137	79767	NM_024712	ELMO3	8.06708	down
chr15	71839540	71839820	diffreps_peak_1713	13.4414	280	79875	NM_001286429	THSD4	29.0809	down
chr15	50150461	50152440	diffreps_peak_1686	6.01711	1979	79895	NM_024837	ATP8B4	14.2139	down
chr17	29222221	29222420	diffreps_peak_2021	7.76402	199	79915	NM_024857	ATAD5	17.7572	down
chr7	120629104	120629924	diffreps_peak_4602	9.38411	820	79974	uc003vjr.1	CPED1	282.7	down
chr17	8129281	8130600	diffreps_peak_1973	20	1319	80169	NM_025099	CTC1	19.7634	down
chr10	7604101	7605077	diffreps_peak_476	5.96432	976	80760	NM_030569	ITIH5	172.5	down
chr15	58008321	58009460	diffreps_peak_1695	5.196	1139	81488	NM_015532	POLR2M	148	down
chr1	184591001	184592160	diffreps_peak_370	7.86995	1159	81563	NM_030806	C1orf21	233.7	down
chr17	1552141	1552338	diffreps_peak_1943	8.48339	197	83547	NM_031430	RILP	4.00664	down
chr16	84888334	84888435	diffreps_peak_1927	7.1098	101	83716	NM_031476	CRISPLD2	209.2	down
chr16	84941181	84943116	diffreps_peak_1928	20	1935	83716	NM_031476	CRISPLD2	15.696	down
chr16	84884173	84884289	diffreps_peak_1926	5.3245	116	83716	NM_031476	CRISPLD2	12.8035	down
chr16	2961979	2962155	diffreps_peak_1759	8.87159	176	84256	NM_020912	FLYWCH1	7.40422	down
chr1	15943952	15944060	diffreps_peak_31	5.07619	108	84301	NM_032341	DDI2	20.0761	down
chr6	170599790	170600160	diffreps_peak_4401	6.72876	370	84498	NM_001286379	FAM120B	197	down
chr18	12308057	12308348	diffreps_peak_2191	11.3889	291	84617	NM_032525	TUBB6	8.88235	down
chr17	8023907	8024600	diffreps_peak_1962	20	693	84667	NM_032580	HES7	35.5392	down
chr3	122599581	122599986	diffreps_peak_3432	12.0555	405	84925	NM_032839	DIRC2	15.2938	down
chr15	57839552	57841520	diffreps_peak_1694	14.6536	1968	84952	NM_032866	CGNL1	13.248	down
chr15	57730182	57731799	diffreps_peak_1693	11.0705	1617	84952	NM_032866	CGNL1	8.69683	down
chr1	27668482	27668641	diffreps_peak_71	8.24919	159	84958	NM_032872	SYTL1	245.9	down
chr10	106098101	106098251	diffreps_peak_610	10.9459	150	85450	NM_001272013	ITPRIP	24.1272	down
chr11	111889679	111890360	diffreps_peak_875	8.706	681	85458	NM_033425	DIXDC1	33.3913	down
chr5	180649498	180649781	diffreps_peak_4039	20	283	90933	ENST00000515499	TRIM41	14.6315	down
chr7	8008373	8008660	diffreps_peak_4419	5.3245	287	113263	NM_138426	GLCCI1	12.8035	down
chr17	77020157	77020576	diffreps_peak_2155	5.196	419	114897	NM_030968	C1QTNF1	148	down
chr17	77043619	77044820	diffreps_peak_2156	10.2356	1201	114897	NM_030968	C1QTNF1	22.711	down
chr4	80827981	80828621	diffreps_peak_3687	7.44559	640	118429	NM_058172	ANTXR2	7.858	down
chr14	21077702	21077780	diffreps_peak_1358	20	78	122651	ENST00000413502	RNASE11	21.1325	down
chr19	36245466	36246584	diffreps_peak_2354	20	1118	126393	NM_144617	HSPB6	12.0101	down
chr1	53550184	53551174	diffreps_peak_126	5.05933	990	127435	NM_153703	PODN	7.66172	down
chr20	61162195	61162307	diffreps_peak_3044	20	112	128826	NM_178463	MIR1-1HG	5.27524	down
chr3	52328021	52328580	diffreps_peak_3329	20	559	132158	NM_145262	GLYCTK	33.2134	down
chr5	38258510	38258953	diffreps_peak_3819	5.96432	443	133584	NM_152403	EGFLAM	172.5	down
chr18	10487681	10488698	diffreps_peak_2190	14.2733	1017	147495	NM_153000	APCDD1	441.9	down
chr19	54976208	54976731	diffreps_peak_2447	5.96432	523	148170	NM_145057	CDC42EP5	172.5	down
chr2	180725827	180725900	diffreps_peak_2733	5.196	73	151126	NM_152520	ZNF385B	148	down
chr2	20870223	20870620	diffreps_peak_2468	5.196	397	151449	NM_182828	GDF7	148	down
chr3	112335556	112335705	diffreps_peak_3394	7.41315	149	151887	NM_199511	CCDC80	17.0462	down
chr3	112356874	112357640	diffreps_peak_3395	20	766	151887	NM_199511	CCDC80	8.81513	down
chr7	139025877	139026080	diffreps_peak_4632	20	203	154791	NM_197964	C7orf55	28.1928	down
chr2	100895961	100896560	diffreps_peak_2578	6.01711	599	164832	NM_198461	LONRF2	14.2139	down
chr2	100937881	100938820	diffreps_peak_2579	6.02565	939	164832	NM_198461	LONRF2	8.75074	down
chr10	50222581	50224580	diffreps_peak_533	7.86995	1999	196740	NM_001031746	VSTM4	233.7	down
chr4	39553341	39553660	diffreps_peak_3636	6.01711	319	201895	NM_174921	SMIM14	14.2139	down
chr5	36249103	36249340	diffreps_peak_3817	5.96432	237	202151	NM_145000	RANBP3L	172.5	down
chr10	81892261	81892582	diffreps_peak_567	5.96432	321	219348	NM_001012973	PLAC9	172.5	down
chr10	81142082	81143240	diffreps_peak_561	13.9723	1158	219654	NM_153367	ZCCHC24	12.758	down
chr11	125757676	125758155	diffreps_peak_901	6.47587	479	219844	ENST00000526028	HYLS1	4.71111	down
chr8	64081111	64081300	diffreps_peak_4830	5.15859	189	253943	NM_152758	YTHDF3	6.76316	down
chr11	22851261	22851382	diffreps_peak_691	8.48424	121	258010	NM_148893	SVIP	6.23971	down
chr10	118501940	118502085	diffreps_peak_634	5.196	145	259217	NM_025015	HSPA12A	148	down
chr20	44333556	44333658	diffreps_peak_2978	14.1221	102	280664	NM_172006	WFDC10B	17.4748	down
chr17	40554921	40555840	diffreps_peak_2058	20	919	284119	NM_012232	PTRF	20.3828	down
chr19	13946841	13947473	diffreps_peak_2316	20	632	284454	uc002mxi.4	LOC284454	6.3375	down
chr5	149681721	149682280	diffreps_peak_3976	5.196	559	340075	NM_001012301	ARSI	148	down
chr15	65067431	65067770	diffreps_peak_1697	15.2556	339	348093	NM_194272	RBPMS2	57.3478	down
chr17	290921	292720	diffreps_peak_1938	10.8922	1799	359845	NM_182705	FAM101B	331.7	down
chr19	1383706	1383941	diffreps_peak_2256	20	235	374291	ENST00000546283	NDUFS7	1031.44	down
chr1	156871979	156872077	diffreps_peak_302	5.196	98	375033	ENST00000338302	PEAR1	148	down
chr14	101350561	101351184	diffreps_peak_1494	20	623	388015	NM_001134888	RTL1	9.25013	down
chr14	101347961	101348580	diffreps_peak_1492	20	619	388015	NM_001134888	RTL1	6.17907	down
chr14	101349041	101349660	diffreps_peak_1493	20	619	388015	NM_001134888	RTL1	5.62337	down
chr1	149284241	149284800	diffreps_peak_256	20	559	388692	uc010pbf.2	LOC388692	6945.3	down
chr1	149287141	149287640	diffreps_peak_257	20	499	388692	uc010pbf.2	LOC388692	8.68026	down
chr3	49840686	49840876	diffreps_peak_3323	20	190	389119	NM_203370	FAM212A	4.45449	down
chr3	87039767	87040269	diffreps_peak_3364	5.196	502	389136	ENST00000383698	VGLL3	148	down
chr9	140063741	140064491	diffreps_peak_5258	8.61309	750	389816	NM_001013653	LRRC26	5.94604	down
chr2	88081981	88082920	diffreps_peak_2552	6.01025	939	400966	NM_001024457	RGPD1	6.12027	down
chr14	19558990	19559164	diffreps_peak_1314	8.62793	174	404785	NM_001005356	POTEG	258.2	down
chr14	19582970	19583089	diffreps_peak_1318	5.196	119	404785	NM_001005356	POTEG	148	down
chr14	19584596	19584942	diffreps_peak_1319	20	346	404785	NM_001005356	POTEG	13.9866	down
chr17	74676401	74676600	diffreps_peak_2134	6.66302	199	439921	NM_198530	MXRA7	11.5647	down
chr9	140196461	140196703	diffreps_peak_5260	8.78591	242	441478	NM_001004354	NRARP	8.01375	down
chr8	22457113	22457273	diffreps_peak_4717	9.33851	160	541565	NM_173686	C8orf58	12.3858	down
chr14	19990546	19990665	diffreps_peak_1345	6.01711	119	641455	NM_001145442	POTEM	14.2139	down
chr14	20014498	20014672	diffreps_peak_1349	8.87159	174	641455	NM_001145442	POTEM	7.40422	down
chr14	19987261	19989039	diffreps_peak_1344	13.9252	1778	641455	NM_001145442	POTEM	6.04797	down
chr1	209605548	209605800	diffreps_peak_410	20	252	642587	NM_001104548	MIR205HG	168.887	down
chr15	32684381	32685060	diffreps_peak_1647	5.196	679	653125	NM_001282493	GOLGA8K	148	down
chr2	131221001	131221540	diffreps_peak_2625	6.98427	539	653269	NM_001277406	POTEI	4.37166	down
chr15	32736821	32737380	diffreps_peak_1648	5.196	559	728047	NM_001277308	GOLGA8O	148	down
chr6	110679157	110679475	diffreps_peak_4342	11.4737	318	728464	NM_001123364	METTL24	5.52647	down
chr2	27294468	27294567	diffreps_peak_2479	7.25362	99	100128731	NM_001134693	OST4	4.47045	down
chr14	23018581	23018626	diffreps_peak_1378	9.00623	45		uc001wbw.2	TCRA	270.4	down
chr7	132346239	132346304	diffreps_peak_4618	5.196	65		ENST00000332558	AC009365.3	148	down
chr19	50003780	50004380	diffreps_peak_2420	20	600		ENST00000602157	hsa-mir-150	43.4075	down
chr11	66115420	66115541	diffreps_peak_793	20	121		ENST00000531602	RP11-867G23.8	22.3226	down
chr15	25430589	25430721	diffreps_peak_1608	20	132		uc001yyy.2	SNURF-SNRPN	16.5359	down
chr15	25337106	25337300	diffreps_peak_1597	20	194		uc001yyi.1	C15orf49	12.7871	down
chr1	23696481	23697040	diffreps_peak_61	20	559		ENST00000335648	C1orf213	9.27694	down
chr16	686881	686945	diffreps_peak_1742	20	64		uc010uuk.2	AK301549	8.13355	down
chrX	114952649	114953669	diffreps_peak_5444	9.18218	1020		ENST00000449327	RP1-241P17.4	7.58824	down
chr1	9211521	9211894	diffreps_peak_26	20	373		uc009vmq.3	mir-34	5.85474	down
chr10	17887288	17887435	diffreps_peak_487	10.8398	147		ENST00000331429	MRC1L1	4.05836	down
